# Supplementary material for: Telomere analysis using 3D fluorescence microscopy suggests mammalian telomere clustering in hTERT-immortalized Hs68 fibroblasts
Source: Commun Biol. 2019 Dec 4;2:451. doi: 10.1038/s42003-019-0692-z (PMC6893014; doi:10.1038/s42003-019-0692-z)
Supplement: Supplementary file 3 — Supplementary Data 1 [file 42003_2019_692_MOESM3_ESM.xlsx]

## Sheet: Figure 4B
2018-10-19 Hs68 Telo647 Exp Trials
Find Maxima
run("Find Maxima...", "noise=10 output=Count exclude");
Exclude on the edges											Combined
Noise tolerance =	1	5	10	25	50	100	500				Noise tolerance	1	5	10	25	50	100	500
DAPI+TelC647_FOV3_1sec_darknoise_and_flatfield_corrected.nd2_-multiple_by_3000_decon	96	90	86	83	81	80	79				Run1	96	90	86	83	81	80	79
	95	85	80	78	76	76	70					95	85	80	78	76	76	70
	108	96	91	89	85	84	83					108	96	91	89	85	84	83
	97	90	85	85	84	80	73					97	90	85	85	84	80	73
	84	72	65	64	62	59	57					84	72	65	64	62	59	57
	127	97	89	84	80	79	76					127	97	89	84	80	79	76
	134	101	92	82	78	78	76					134	101	92	82	78	78	76
	114	95	90	84	81	70	69					114	95	90	84	81	70	69
	117	107	101	96	91	89	84					117	107	101	96	91	89	84
	115	102	100	91	82	79	77					115	102	100	91	82	79	77
	135	125	120	112	111	109	104					103	88	83	76	72	69	68
												133	120	111	97	85	80	74
Average	111.091	96.3636	90.8182	86.1818	82.8182	80.2727	77.0909					124	107	102	92	88	86	84
												121	100	92	76	70	68	66
DAPI+TelC647_FOV4_1sec Telomeres	103	88	83	76	72	69	68					115	106	102	95	87	78	69
	133	120	111	97	85	80	74					100	96	91	86	81	75	72
	124	107	102	92	88	86	84					128	107	100	89	82	77	76
	121	100	92	76	70	68	66					102	85	78	70	69	68	67
	115	106	102	95	87	78	69					90	84	82	75	71	69	67
	100	96	91	86	81	75	72					113	104	98	86	83	78	77
	128	107	100	89	82	77	76					94	87	83	72	69	68	68
	102	85	78	70	69	68	67					90	83	83	78	74	73	67
	90	84	82	75	71	69	67					97	92	92	86	81	80	75
	113	104	98	86	83	78	77					89	83	83	81	78	77	76
												100	90	86	81	75	74	72
Average	112.9	99.7	93.9	84.2	78.8	74.8	72					104	94	88	82	79	76	75
												128	114	111	102	95	94	91
DAPI+TelC647_FOV4_1sec002 Telomeres	94	87	83	72	69	68	68					94	91	86	81	79	76	76
	90	83	83	78	74	73	67					96	90	87	80	74	70	68
	97	92	92	86	81	80	75					128	110	106	97	95	86	79
	89	83	83	81	78	77	76					95	92	87	86	83	81	80
	100	90	86	81	75	74	72					89	85	83	78	76	73	69
	104	94	88	82	79	76	75					98	90	86	82	80	75	69
	128	114	111	102	95	94	91					108	98	95	90	83	79	69
	94	91	86	81	79	76	76					93	88	84	79	74	70	62
	96	90	87	80	74	70	68					110	107	103	98	92	86	75
	128	110	106	97	95	86	79					113	105	96	89	83	82	80
	95	92	87	86	83	81	80					109	86	82	74	70	67	65
	89	85	83	78	76	73	69					100	85	80	75	69	66	64
												90	86	82	79	77	77	76
Average	100.333	92.5833	89.5833	83.6667	79.8333	77.3333	74.6667					90	78	76	72	68	66	65
												137	105	100	93	85	80	77
2018-11-02 Hs68 Young vs Old TelC647 Run2												110	87	81	78	70	68	61
Result_of_Run1_young_ExtraFOV.nd2_-_C=1_decon	98	90	86	82	80	75	69					107	102	98	87	81	73	64
	108	98	95	90	83	79	69					110	105	103	91	83	78	74
	93	88	84	79	74	70	62					134	120	115	108	97	86	73
	110	107	103	98	92	86	75					89	84	80	73	70	69	67
	113	105	96	89	83	82	80					92	88	81	80	72	70	69
	109	86	82	74	70	67	65					91	87	84	80	76	73	70
	100	85	80	75	69	66	64					110	101	98	93	88	85	83
	90	86	82	79	77	77	76					95	87	82	72	70	70	67
	90	78	76	72	68	66	65					128	104	103	96	88	84	80
	137	105	100	93	85	80	77					101	95	91	88	86	85	81
	110	87	81	78	70	68	61					120	107	103	99	93	88	72
	107	102	98	87	81	73	64					112	104	97	91	90	85	84
	110	105	103	91	83	78	74					109	99	94	89	84	76	76
	134	120	115	108	97	86	73					85	83	79	76	73	72	71
												100	92	85	81	75	73	66
Average	107.786	95.8571	91.5	85.3571	79.4286	75.2143	69.5714					74	73	69	64	61	56	54
												93	90	86	84	82	80	80
Result_of_Run1_young_ExtraFOV001.nd2_-_C=1_decon	129	126	125	122	119	114	110					78	65	61	57	57	57	53
	89	84	80	73	70	69	67					100	88	86	82	81	79	77
	92	88	81	80	72	70	69					79	78	77	75	75	75	72
	91	87	84	80	76	73	70					87	81	77	75	72	71	71
	110	101	98	93	88	85	83					86	81	79	76	74	70	67
	95	87	82	72	70	70	67					83	83	81	81	76	71	66
	128	104	103	96	88	84	80					99	91	85	75	72	67	66
	101	95	91	88	86	85	81					92	84	82	75	73	72	70
	120	107	103	99	93	88	72					80	77	76	75	75	73	71
	112	104	97	91	90	85	84				Run2	131	117	102	95	92	88	80
	109	99	94	89	84	76	76					111	104	101	97	89	85	78
												104	89	83	78	74	70	68
Average	106.909	98.3636	94.3636	89.3636	85.0909	81.7273	78.0909					99	91	85	80	78	73	70
												145	117	104	90	81	76	68
Result_of_Run1_young_ExtraFOV002.nd2_-_C=1_decon	85	83	79	76	73	72	71					102	99	99	94	89	84	77
	100	92	85	81	75	73	66					133	98	88	80	74	74	69
	74	73	69	64	61	56	54					91	79	75	72	70	69	66
	93	90	86	84	82	80	80					84	81	81	80	74	71	61
	78	65	61	57	57	57	53					102	95	87	74	68	66	63
	100	88	86	82	81	79	77					131	112	107	98	91	84	70
	79	78	77	75	75	75	72					143	125	115	102	96	88	80
	87	81	77	75	72	71	71					129	114	108	94	90	86	79
	86	81	79	76	74	70	67					111	102	96	88	78	74	70
	83	83	81	81	76	71	66					134	122	118	109	96	87	77
	99	91	85	75	72	67	66					129	109	103	99	87	80	72
	92	84	82	75	73	72	70					132	110	99	91	86	80	74
	80	77	76	75	75	73	71					125	108	100	87	80	74	74
												81	76	74	66	60	59	56
Average	87.3846	82	78.6923	75.0769	72.7692	70.4615	68					102	92	90	83	77	69	60
												112	97	93	84	75	70	67
												109	102	99	89	80	75	73
2018-11-02 Hs68 Young vs Old TelC647 Run2												127	115	108	98	90	84	75
Find Maxima	1	5	10	25	50	100	500					108	98	92	82	79	75	72
run("Find Maxima...", "noise=10 output=Count exclude");	131	117	102	95	92	88	80					93	86	81	76	71	68	66
	111	104	101	97	89	85	78					91	88	85	84	83	82	79
	104	89	83	78	74	70	68					97	92	88	82	77	75	71
	99	91	85	80	78	73	70					82	81	79	76	75	69	66
	145	117	104	90	81	76	68					101	92	87	82	79	78	74
	102	99	99	94	89	84	77					129	119	110	96	85	81	79
	133	98	88	80	74	74	69					109	108	104	94	89	84	78
	91	79	75	72	70	69	66					113	107	103	96	84	80	77
	84	81	81	80	74	71	61					100	94	90	86	80	77	71
	102	95	87	74	68	66	63					121	115	112	103	95	86	75
	131	112	107	98	91	84	70					128	110	100	89	85	79	75
	143	125	115	102	96	88	80					130	112	101	89	82	77	72
	129	114	108	94	90	86	79					91	85	81	77	74	71	65
	111	102	96	88	78	74	70					105	95	93	89	85	81	75
	134	122	118	109	96	87	77					139	118	109	94	86	79	77
	129	109	103	99	87	80	72					123	104	100	92	88	82	77
	132	110	99	91	86	80	74					92	82	77	75	71	68	63
	125	108	100	87	80	74	74					67	65	64	63	62	62	60
	81	76	74	66	60	59	56					109	103	94	89	85	80	66
	102	92	90	83	77	69	60					96	87	86	83	82	76	71
	112	97	93	84	75	70	67					92	83	76	70	64	64	61
	109	102	99	89	80	75	73					123	110	107	101	93	86	73
	127	115	108	98	90	84	75					111	106	103	97	90	82	75
	108	98	92	82	79	75	72					99	93	91	85	79	72	70
	93	86	81	76	71	68	66					101	93	90	82	75	73	68
	91	88	85	84	83	82	79					100	91	90	81	73	71	62
	97	92	88	82	77	75	71					125	111	104	91	85	81	77
	82	81	79	76	75	69	66					119	97	87	75	71	67	62
	101	92	87	82	79	78	74					125	116	108	100	88	82	76
	129	119	110	96	85	81	79					106	100	94	88	80	79	74
	109	108	104	94	89	84	78					154	128	117	100	91	86	77
	113	107	103	96	84	80	77					127	120	119	110	103	96	82
	100	94	90	86	80	77	71					94	93	91	86	84	79	72
	121	115	112	103	95	86	75					96	88	86	84	80	77	73
	128	110	100	89	85	79	75					99	91	90	85	82	79	73
	130	112	101	89	82	77	72					118	106	102	98	96	93	83
	91	85	81	77	74	71	65					100	97	92	87	86	83	77
	105	95	93	89	85	81	75					93	87	85	83	81	77	73
	139	118	109	94	86	79	77					82	81	79	76	72	69	67
	123	104	100	92	88	82	77					83	81	79	78	74	71	67
	92	82	77	75	71	68	63					115	94	90	87	85	85	81
	67	65	64	63	62	62	60					142	116	111	100	95	91	80
	109	103	94	89	85	80	66					100	89	83	78	75	74	72
	96	87	86	83	82	76	71					102	95	92	84	82	80	80
	92	83	76	70	64	64	61					88	77	73	69	69	67	64
	123	110	107	101	93	86	73					86	81	78	76	76	76	76
	111	106	103	97	90	82	75					116	90	81	75	72	70	68
	99	93	91	85	79	72	70					111	90	85	79	78	76	74
	101	93	90	82	75	73	68					126	82	75	70	67	66	65
	100	91	90	81	73	71	62					92	77	75	74	68	67	65
	125	111	104	91	85	81	77					109	99	93	83	77	74	71
	119	97	87	75	71	67	62					121	112	110	103	99	91	80
	125	116	108	100	88	82	76					95	92	87	82	75	71	66
	106	100	94	88	80	79	74					113	106	101	92	87	80	70
	154	128	117	100	91	86	77					92	88	78	74	74	71	66
	127	120	119	110	103	96	82					108	99	94	83	78	72	67
	94	93	91	86	84	79	72					86	78	75	71	69	66	61
	96	88	86	84	80	77	73					85	77	77	74	73	71	70
	99	91	90	85	82	79	73					109	90	87	82	78	75	74
	118	106	102	98	96	93	83					99	72	65	59	55	54	54
	100	97	92	87	86	83	77					81	80	80	79	79	77	77
	93	87	85	83	81	77	73					101	88	82	77	74	72	72
	82	81	79	76	72	69	67					104	94	92	92	90	88	80
	83	81	79	78	74	71	67					89	85	83	80	79	78	75
	115	94	90	87	85	85	81					86	80	76	71	70	68	67
	142	116	111	100	95	91	80					94	84	84	82	81	79	76
	100	89	83	78	75	74	72					115	94	84	82	78	77	75
	102	95	92	84	82	80	80					116	91	83	77	75	74	72
	88	77	73	69	69	67	64				Run3	88	80	77	72	67	67	63
	86	81	78	76	76	76	76					99	95	93	88	85	73	64
	116	90	81	75	72	70	68					112	108	98	90	84	77	74
	111	90	85	79	78	76	74					125	113	106	95	87	79	70
	126	82	75	70	67	66	65					131	119	115	110	98	90	75
	92	77	75	74	68	67	65					116	103	97	87	83	77	69
	109	99	93	83	77	74	71					147	129	112	103	95	89	79
	121	112	110	103	99	91	80					113	100	88	81	75	71	69
	95	92	87	82	75	71	66					120	111	106	100	90	81	67
	113	106	101	92	87	80	70					112	99	96	89	80	71	63
	92	88	78	74	74	71	66					116	108	100	93	89	82	70
	108	99	94	83	78	72	67					137	126	120	112	99	92	72
	86	78	75	71	69	66	61					139	127	124	110	102	92	78
	85	77	77	74	73	71	70					119	111	105	94	86	81	71
	109	90	87	82	78	75	74					127	112	100	93	87	85	83
	99	72	65	59	55	54	54					123	104	98	91	82	76	65
	81	80	80	79	79	77	77					100	90	89	87	83	81	73
	101	88	82	77	74	72	72					84	78	75	69	68	66	65
	104	94	92	92	90	88	80					126	106	101	91	83	73	59
	89	85	83	80	79	78	75					117	101	96	89	82	81	80
	86	80	76	71	70	68	67					69	66	62	54	53	51	49
	94	84	84	82	81	79	76					113	104	98	89	77	76	71
	115	94	84	82	78	77	75					127	107	102	92	85	79	69
	116	91	83	77	75	74	72					97	87	81	76	73	72	71
Average	107.815	96.3804	91.4674	84.9674	80.1848	76.4457	71.4783					104	102	100	94	90	88	84
												103	92	87	85	80	74	66
												103	98	94	86	79	72	64
2018-11-07 Hs68 Young vs Old TelC647 Run3												89	82	81	78	75	71	68
Find Maxima												109	101	97	95	87	82	77
run("Find Maxima...", "noise=10 output=Count exclude");												99	87	82	74	69	66	62
												94	91	86	79	72	68	63
Exclude on the edges												104	91	86	77	72	70	67
Noise tolerance =	1	5	10	25	50	100	500					114	104	101	95	87	79	70
	88	80	77	72	67	67	63					114	103	97	91	84	82	75
	99	95	93	88	85	73	64					109	104	104	93	88	82	70
	112	108	98	90	84	77	74					121	116	111	102	99	93	84
	125	113	106	95	87	79	70					117	107	101	87	83	79	72
	131	119	115	110	98	90	75					117	110	100	93	85	81	73
	116	103	97	87	83	77	69					133	128	124	112	101	90	78
	147	129	112	103	95	89	79					103	87	82	75	68	66	59
	113	100	88	81	75	71	69					79	74	70	68	67	64	62
	120	111	106	100	90	81	67					101	94	87	85	83	76	67
	112	99	96	89	80	71	63					92	87	84	79	74	68	62
	116	108	100	93	89	82	70					135	121	116	105	103	95	79
	137	126	120	112	99	92	72					125	115	109	101	95	88	80
	139	127	124	110	102	92	78					99	92	87	78	70	68	63
	119	111	105	94	86	81	71					97	90	82	78	75	69	67
	127	112	100	93	87	85	83					118	115	110	106	97	90	81
	123	104	98	91	82	76	65					118	100	94	85	80	76	68
	100	90	89	87	83	81	73					138	110	99	93	88	81	69
	84	78	75	69	68	66	65					118	102	99	89	79	75	70
	126	106	101	91	83	73	59					148	109	104	88	84	80	77
	117	101	96	89	82	81	80					110	93	86	79	74	70	64
	69	66	62	54	53	51	49					82	80	77	76	75	73	68
	113	104	98	89	77	76	71					126	103	99	90	87	81	79
	127	107	102	92	85	79	69					114	98	90	85	81	78	67
	97	87	81	76	73	72	71					98	95	90	86	83	78	69
	104	102	100	94	90	88	84					132	114	107	98	86	83	78
	103	92	87	85	80	74	66					138	112	103	95	83	76	71
	103	98	94	86	79	72	64				Average	107.677	96.6591	91.7727	85.3	80.3364	76.4136	71.2955
	89	82	81	78	75	71	68
	109	101	97	95	87	82	77
	99	87	82	74	69	66	62
	94	91	86	79	72	68	63
	104	91	86	77	72	70	67
	114	104	101	95	87	79	70
	114	103	97	91	84	82	75
	109	104	104	93	88	82	70
	121	116	111	102	99	93	84
	117	107	101	87	83	79	72
	117	110	100	93	85	81	73
	133	128	124	112	101	90	78
	103	87	82	75	68	66	59
	79	74	70	68	67	64	62
	101	94	87	85	83	76	67
	92	87	84	79	74	68	62
	135	121	116	105	103	95	79
	125	115	109	101	95	88	80
	99	92	87	78	70	68	63
	97	90	82	78	75	69	67
	118	115	110	106	97	90	81
	118	100	94	85	80	76	68
	138	110	99	93	88	81	69
	118	102	99	89	79	75	70
	148	109	104	88	84	80	77
	110	93	86	79	74	70	64
	82	80	77	76	75	73	68
	126	103	99	90	87	81	79
	114	98	90	85	81	78	67
	98	95	90	86	83	78	69
	132	114	107	98	86	83	78
	138	112	103	95	83	76	71
Average	112.847	101.542	96.0169	88.7288	82.6441	77.5254	70.2034
