# Supplementary material for: Telomere analysis using 3D fluorescence microscopy suggests mammalian telomere clustering in hTERT-immortalized Hs68 fibroblasts
Source: Commun Biol. 2019 Dec 4;2:451. doi: 10.1038/s42003-019-0692-z (PMC6893014; doi:10.1038/s42003-019-0692-z)
Supplement: Supplementary file 4 — Supplementary Data 2 [file 42003_2019_692_MOESM4_ESM.xlsx]

## Sheet: FIgure 6B
hTERT RNA expression
Run1
Sample Name	Target Name	CT	Ct Mean	Ct SD			Run1
HS68	TERT	34.859	34.859					hTERT	GAPDH	D.Ct	DD.Ct	Rel.
HS68	TERT	Undetermined	34.859				Hs68	34.859	18.3705	16.4885	0	1
HS68	TERT	Undetermined	34.859				Hs68+wt	20.9616	17.6446	3.31694	-13.1715	9226.35
HS68	GAPDH	18.382	18.3705	0.0117094
HS68	GAPDH	18.3586	18.3705	0.0117094			Run2
HS68	GAPDH	18.3709	18.3705	0.0117094				hTERT	GAPDH	D.Ct	DD.Ct	Rel.
HS68 WT	TERT	20.9929	20.9616	0.027577			Hs68	35	18.4194	16.5806	0	1
HS68 WT	TERT	20.9409	20.9616	0.027577			Hs68+wt	21.1725	17.7342	3.4383	-13.1423	9041.15
HS68 WT	TERT	20.9509	20.9616	0.027577
HS68 WT	GAPDH	17.6503	17.6446	0.00497603			Run3
HS68 WT	GAPDH	17.641	17.6446	0.00497603				hTERT	GAPDH	D.Ct	DD.Ct	2^(-DD.Ct)
HS68 WT	GAPDH	17.6426	17.6446	0.00497603			Hs68	30.5719	15.8929	14.6791	0	1
							Hs68+wt	15.71	14.3058	1.40417	-13.2749	9911.56
Run2
Sample Name	Target Name	CT	Ct Mean	Ct SD
HS68	TERT	Undetermined
HS68	TERT	Undetermined
HS68	TERT	Undetermined
HS68	GAPDH	18.3411	18.4194	0.0758327
HS68	GAPDH	18.4247	18.4194	0.0758327
HS68	GAPDH	18.4925	18.4194	0.0758327
HS68 WT	TERT	21.0633	21.1725	0.0984783
HS68 WT	TERT	21.2546	21.1725	0.0984783
HS68 WT	TERT	21.1997	21.1725	0.0984783
HS68 WT	GAPDH	17.8126	17.7342	0.0731869
HS68 WT	GAPDH	17.7226	17.7342	0.0731869
HS68 WT	GAPDH	17.6676	17.7342	0.0731869
Run3
Sample Name	Target Name	CT	Ct Mean	Ct SD
HS68	hTERT	29.0536	30.5719	1.71327
HS68	hTERT	30.2329	30.5719	1.71327
HS68	hTERT	32.4294	30.5719	1.71327
HS68	GAPDH	16.055	15.8929	0.159838
HS68	GAPDH	15.7354	15.8929	0.159838
HS68	GAPDH	15.8883	15.8929	0.159838
HS68 WT	hTERT	15.7428	15.71	0.0476306
HS68 WT	hTERT	15.7318	15.71	0.0476306
HS68 WT	hTERT	15.6554	15.71	0.0476306
HS68 WT	GAPDH	14.2503	14.3058	0.04997
HS68 WT	GAPDH	14.3472	14.3058	0.04997
HS68 WT	GAPDH	14.32	14.3058	0.04997

## Sheet: Figure 6D
Rel. Telo length qPCR
Run 1
HS68	Telo	SYBR	21.4786	21.494	0.0467986
HS68	Telo	SYBR	21.5466	21.494	0.0467986
HS68	Telo	SYBR	21.4569	21.494	0.0467986
HS68	36B4	SYBR	23.7013	23.6891	0.0256058
HS68	36B4	SYBR	23.6597	23.6891	0.0256058
HS68	36B4	SYBR	23.7063	23.6891	0.0256058
HS68 WT	Telo	SYBR	19.1954	19.2921	0.127423			Run1
HS68 WT	Telo	SYBR	19.2444	19.2921	0.127423				Telo	GAPDH	D.Ct	DD.Ct	Rel.
HS68 WT	Telo	SYBR	19.4365	19.2921	0.127423			Hs68	21.494	23.6891	-2.1951	0	1
HS68 WT	36B4	SYBR	23.3569	23.2846	0.0794721			Hs68+wt	19.2921	23.2846	-3.99256	-1.79746	3.47607
HS68 WT	36B4	SYBR	23.2975	23.2846	0.0794721
HS68 WT	36B4	SYBR	23.1995	23.2846	0.0794721			Run2
									Telo	GAPDH	D.Ct	DD.Ct	Rel.
Run 2								Hs68	21.4917	23.7382	-2.24652	0	1
HS68	Telo	SYBR	21.7558	21.4917	0.230009			Hs68+wt	19.1737	23.2396	-4.0659	-1.81939	3.52931
HS68	Telo	SYBR	21.3838	21.4917	0.230009
HS68	Telo	SYBR	21.3354	21.4917	0.230009
HS68	36B4	SYBR	23.7662	23.7382	0.0257673
HS68	36B4	SYBR	23.7154	23.7382	0.0257673
HS68	36B4	SYBR	23.7329	23.7382	0.0257673
HS68 WT	Telo	SYBR	19.3861	19.1737	0.184353
HS68 WT	Telo	SYBR	19.0558	19.1737	0.184353
HS68 WT	Telo	SYBR	19.0791	19.1737	0.184353
HS68 WT	36B4	SYBR	23.2285	23.2396	0.0166489
HS68 WT	36B4	SYBR	23.2315	23.2396	0.0166489
HS68 WT	36B4	SYBR	23.2587	23.2396	0.0166489
