# Supplementary material for: Telomere analysis using 3D fluorescence microscopy suggests mammalian telomere clustering in hTERT-immortalized Hs68 fibroblasts
Source: Commun Biol. 2019 Dec 4;2:451. doi: 10.1038/s42003-019-0692-z (PMC6893014; doi:10.1038/s42003-019-0692-z)
Supplement: Supplementary file 5 — Supplementary Data 3 [file 42003_2019_692_MOESM5_ESM.xlsx]

## Sheet: Figure 7A+B+C+D+E
Hs68	ID order new	Intensity Sum	Log(Intensity)	Volume		Hs68+hTERT	New Order ID	Intensity Sum	Log(Intensity)	Volume
	1	1435780	6.15709	0.0973105			1	2055530	6.31292	0.119567
	2	1088620	6.03688	0.0962223			2	1822400	6.26064	0.0843133
	3	570358	5.75615	0.0513604			3	2374880	6.37564	0.11873
	4	1238170	6.09278	0.109429			4	3510070	6.54532	0.128456
	5	406251	5.60879	0.0312635			5	9486760	6.97712	0.201886
	6	776905	5.89037	0.0709117			6	8002800	6.90324	0.158895
	7	705647	5.84859	0.0535176			7	2357630	6.37248	0.126952
	8	804058	5.90529	0.0910192			8	10940300	7.03903	0.181534
	9	18158.4	4.25908	0.00736754			9	1463620	6.16543	0.0752464
	10	431112	5.63459	0.0414722			10	1480330	6.17036	0.0938515
	11	102385	5.01024	0.0180861			11	1195990	6.07773	0.0582303
	12	1056060	6.02369	0.0826534			12	4280760	6.63152	0.148973
	13	367715	5.56551	0.0451701			13	2721280	6.43477	0.0862228
	14	481922	5.68298	0.0424218			14	1578420	6.19822	0.0677781
	15	924232	5.96578	0.0879572			15	624143	5.79528	0.0572086
	16	871064	5.94005	0.0518554			16	1211800	6.08343	0.0870599
	17	439298	5.64276	0.045987			17	5408520	6.73308	0.144397
	18	479930	5.68118	0.0551361			18	2126840	6.32773	0.111737
	19	49112.2	4.69119	0.0129155			19	1604280	6.20528	0.0801266
	20	2498580	6.39769	0.0933405			20	2087840	6.3197	0.092473
	21	786066	5.89546	0.0694491			21	1694320	6.229	0.0900469
	22	1503900	6.17722	0.0786511			22	11443200	7.05855	0.254726
	23	141435	5.15056	0.0246382			23	3168260	6.50082	0.123622
	24	933226	5.96999	0.0502468			24	8095700	6.90825	0.137751
	25	655406	5.81651	0.0476019			25	1007330	6.00317	0.0516534
	26	366500	5.56407	0.0378818			26	1287600	6.10978	0.0681531
	27	1334320	6.12526	0.105333			27	4002590	6.60234	0.11344
	28	37230.5	4.5709	0.0195432			28	1085050	6.03545	0.0588468
	29	1067550	6.02839	0.0699844			29	5272090	6.72198	0.178392
	30	113061	5.05331	0.0269616			30	1186550	6.07429	0.0690946
	31	103880	5.01653	0.0198874			31	2248760	6.35194	0.102694
	32	29772	4.47381	0.0117006			32	7593010	6.88041	0.181863
	33	45517.9	4.65818	0.0138041			33	1389950	6.143	0.0488613
	34	2578610	6.41139	0.115757			34	884671	5.94678	0.0708801
	35	1307280	6.11637	0.0942382			35	172012	5.23556	0.0153015
	36	1888170	6.27604	0.105725			36	764069	5.88313	0.0450934
	37	312108	5.4943	0.0594988			37	3184750	6.50308	0.0864
	38	689819	5.83874	0.071929			38	1060500	6.02551	0.0428691
	39	283939	5.45323	0.0387282			39	1327700	6.1231	0.045393
	40	654999	5.81624	0.0783454			40	9844190	6.99318	0.184171
	41	269584	5.43069	0.048802			41	6652580	6.82299	0.143099
	42	616551	5.78997	0.0709469			42	1629430	6.21204	0.0736844
	43	697740	5.84369	0.0753634			43	1562760	6.19389	0.0967279
	44	776652	5.89023	0.088392			44	2996750	6.47665	0.125293
	45	1678180	6.22484	0.0995789			45	4417040	6.64513	0.0761675
	46	684740	5.83553	0.0919934			46	2180790	6.33861	0.100482
	47	1250210	6.09698	0.104116			47	2136240	6.32965	0.120208
	48	2352220	6.37148	0.133871			48	1992710	6.29944	0.13737
	49	59543.3	4.77483	0.0159054			49	1850610	6.26731	0.099706
	50	963366	5.98379	0.0754147			50	1358780	6.13315	0.0670766
	51	2453110	6.38972	0.128377			51	2708410	6.43271	0.145939
	52	343554	5.536	0.0432657			52	1581390	6.19904	0.0766333
	53	257518	5.41081	0.0305004			53	2191000	6.34064	0.118593
	54	17481.3	4.24257	0.00668547			54	7014940	6.84602	0.167548
	55	980640	5.99151	0.0766421			55	867298	5.93817	0.0680754
	56	171955	5.23541	0.0278334			56	910276	5.95917	0.051456
	57	822957	5.91538	0.0603122			57	7565150	6.87882	0.140923
	58	54794	4.73873	0.0152908			58	2601880	6.41529	0.128914
	59	92580.9	4.96652	0.014303			59	4986300	6.69778	0.206099
	60	137626	5.1387	0.0199026			60	1704870	6.23169	0.0765562
	61	241082	5.38216	0.0322854			61	1829700	6.26238	0.0706173
	62	711388	5.85211	0.0500342			62	2223850	6.34711	0.109829
	63	2331030	6.36755	0.0940817			63	2014460	6.30416	0.0728363
	64	256013	5.40826	0.0398484			64	1198860	6.07877	0.0756908
	65	1138190	6.05621	0.0706018			65	2591870	6.41361	0.123262
	66	1354230	6.13169	0.0866647			66	3905830	6.59171	0.13493
	67	1381110	6.14023	0.0796637			67	2129660	6.32831	0.117305
	68	3278980	6.51574	0.119588			68	1822170	6.26059	0.0735033
	69	1544370	6.18875	0.0953425			69	1886320	6.27562	0.090294
	70	852646	5.93077	0.0713343			70	2352810	6.37159	0.106973
	71	554559	5.74395	0.049141			71	6305830	6.79974	0.129195
	72	3111830	6.49302	0.117596			72	1649320	6.2173	0.119484
	73	1755310	6.24435	0.0892972			73	1147880	6.0599	0.0423562
	74	2422200	6.38421	0.104042			74	2041590	6.30997	0.0852588
	75	1968280	6.29409	0.0927645			75	781648	5.89301	0.0513952
	76	1357430	6.13272	0.0929796			76	1211190	6.08321	0.0897012
	77	378180	5.5777	0.048577			77	3857360	6.58629	0.119473
	78	478764	5.68012	0.0721464			78	192267	5.2839	0.0199811
	79	664984	5.82281	0.0528789			79	5707060	6.75641	0.132232
	80	1028070	6.01202	0.0711166			80	1900240	6.27881	0.0921006
	81	1490170	6.17324	0.085982			81	1894270	6.27744	0.108214
	82	385545	5.58608	0.0413522			82	1982150	6.29714	0.0973395
	83	755178	5.87805	0.0468531			83	4192990	6.62252	0.112469
	84	987076	5.99435	0.081138			84	2135740	6.32955	0.106972
	85	2105520	6.32336	0.0842865			85	7834720	6.89402	0.140908
	86	282382	5.45084	0.0333027			86	1259070	6.10005	0.0933277
	87	452425	5.65555	0.0541968			87	1164920	6.0663	0.0703714
	88	4077100	6.61035	0.11102			88	1466990	6.16643	0.0998942
	89	344313	5.53695	0.0455128			89	822734	5.91526	0.0699285
	90	21816.5	4.33879	0.011276			90	1588560	6.201	0.0730577
	91	1466480	6.16628	0.0741702			91	1043460	6.01848	0.0417726
	92	2597670	6.41458	0.0984459			92	1772420	6.24857	0.0900338
	93	1639990	6.21484	0.0884005			93	796804	5.90135	0.0774792
	94	880566	5.94476	0.0533117			94	2145630	6.33155	0.124811
	95	155347	5.1913	0.0201954			95	1730840	6.23826	0.0925096
	96	1475450	6.16892	0.0583596			96	794005	5.89982	0.0452578
	97	22794.2	4.35782	0.0155544			97	379277	5.57896	0.0204578
	98	697658	5.84364	0.0616365			98	2479930	6.39444	0.10977
	99	730636	5.8637	0.0825283			99	4472430	6.65054	0.145745
	100	160608	5.20577	0.0213135			100	1478930	6.16995	0.067627
	101	2185830	6.33962	0.100635			101	4886860	6.68903	0.165536
	102	301063	5.47866	0.045159			102	1062680	6.0264	0.049704
	103	1814930	6.25886	0.100794			103	1186680	6.07433	0.054521
	104	2057630	6.31337	0.0959663			104	790165	5.89772	0.0478404
	105	48826.4	4.68865	0.0120823			105	6097270	6.78514	0.168664
	106	103274	5.01399	0.0183394			106	809162	5.90804	0.0289003
	107	156250	5.19382	0.024792			107	800933	5.9036	0.0451282
	108	4020730	6.6043	0.163895			108	1970440	6.29456	0.0926962
	109	322554	5.5086	0.0268902			109	1840790	6.265	0.0950149
	110	512996	5.71011	0.0529015			110	1957520	6.29171	0.141149
	111	445924	5.64926	0.0553818			111	528368	5.72294	0.0517358
	112	1290810	6.11086	0.0562957			112	2128680	6.32811	0.151729
	113	3757120	6.57486	0.174513			113	3054530	6.48494	0.117903
	114	1028350	6.01214	0.0716749			114	2625350	6.41919	0.12428
	115	2892680	6.4613	0.108042			115	2363970	6.37364	0.0918731
	116	220658	5.34372	0.0272676			116	11833200	7.0731	0.149376
	117	1104300	6.04309	0.0676452			117	1669090	6.22248	0.0801459
	118	346719	5.53998	0.0367886			118	1901060	6.279	0.123093
	119	1382810	6.14076	0.098246			119	1728670	6.23771	0.0729373
	120	59966.1	4.77791	0.0266841			120	1518810	6.1815	0.0927997
	121	24843.9	4.39522	0.0113077			121	7470260	6.87334	0.154011
	122	767062	5.88483	0.0579099			122	3044140	6.48346	0.110383
	123	1737160	6.23984	0.0817865			123	3377620	6.52861	0.12976
	124	679130	5.83195	0.0517351			124	2767410	6.44207	0.0906587
	125	565502	5.75243	0.0575815			125	2592050	6.41364	0.135892
	126	884844	5.94687	0.0537358			126	1573350	6.19683	0.0860606
	127	2526190	6.40247	0.106548			127	2073620	6.31673	0.111929
	128	5758740	6.76033	0.278769			128	1246120	6.09556	0.0830898
	129	939544	5.97292	0.0803954			129	235676	5.37232	0.0407457
	130	60062.7	4.7786	0.0115936			130	1432800	6.15619	0.0961063
	131	550519	5.74077	0.0436138			131	573116	5.75824	0.0468527
	132	1192980	6.07663	0.0816576			132	1923010	6.28398	0.119354
	133	172023	5.23559	0.0198041			133	1865910	6.27089	0.147731
	134	323721	5.51017	0.0418775			134	698348	5.84407	0.0734378
	135	1436400	6.15728	0.078762			135	3287860	6.51691	0.163488
	136	377198	5.57657	0.034416			136	1293070	6.11162	0.108823
	137	551165	5.74128	0.0512198			137	2170010	6.33646	0.117787
	138	130707	5.1163	0.0293611			138	1737360	6.23989	0.0911139
	139	1987180	6.29824	0.0961576			139	4837540	6.68462	0.165018
	140	801378	5.90384	0.0416639			140	1433230	6.15632	0.0894305
	141	511712	5.70903	0.053033			141	2483730	6.3951	0.105053
	142	1313930	6.11857	0.0729509			142	2253470	6.35285	0.162659
	143	602431	5.77991	0.0551286			143	6521580	6.81435	0.174806
	144	876674	5.94284	0.0675102			144	2047160	6.31115	0.112064
	145	1851970	6.26763	0.105993			145	2988050	6.47539	0.135307
	146	898436	5.95349	0.0627128			146	2499260	6.39781	0.131351
	147	25887.4	4.41309	0.0118537			147	1860890	6.26972	0.147154
	148	1233840	6.09126	0.0929684			148	1118530	6.04865	0.0713819
	149	721284	5.85811	0.0711748			149	852040	5.93046	0.0403616
	150	2312920	6.36416	0.0910898			150	2189870	6.34042	0.117663
	151	938880	5.97261	0.060329			151	1650210	6.21754	0.084482
	152	1424900	6.15378	0.0766057			152	2622940	6.41879	0.143126
	153	441879	5.6453	0.03583			153	3259280	6.51312	0.24707
	154	87126.7	4.94015	0.0279287			154	3285480	6.5166	0.132155
	155	490370	5.69052	0.0495614			155	27134.2	4.43352	0.00321222
	156	827896	5.91798	0.0751938			156	7829630	6.89374	0.165737
	157	750357	5.87527	0.0625601			157	5859700	6.76788	0.213932
	158	854980	5.93196	0.0767854			158	1896240	6.27789	0.106045
	159	111819	5.04852	0.0202685			159	1307240	6.11636	0.0480591
	160	1418900	6.15195	0.0896263			160	1658390	6.21969	0.103383
	161	411020	5.61386	0.039864			161	3422860	6.53439	0.105567
	162	1183370	6.07312	0.0865468			162	2161220	6.3347	0.0964388
	163	3415460	6.53345	0.107936			163	4531210	6.65621	0.181454
	164	656120	5.81698	0.0586304			164	4640440	6.66656	0.235192
	165	1265370	6.10222	0.0934005			165	8646750	6.93685	0.206652
	166	1957380	6.29168	0.0782033			166	704445	5.84785	0.04182
	167	1728420	6.23765	0.0942435			167	1289240	6.11033	0.0570931
	168	3579440	6.55382	0.104186			168	1918570	6.28298	0.12848
	169	785802	5.89531	0.0838237			169	1822570	6.26068	0.0812306
	170	1693170	6.2287	0.0762538			170	1199720	6.07908	0.0811483
	171	606417	5.78277	0.0529268			171	1942800	6.28843	0.111561
	172	2696970	6.43088	0.106959			172	251889	5.40121	0.0344221
	173	71625.7	4.85507	0.0220577			173	4341780	6.63767	0.153807
	174	3158340	6.49946	0.111551			174	1375210	6.13837	0.122079
	175	234402	5.36996	0.0285272			175	713752	5.85355	0.038129
	176	751079	5.87569	0.0791699			176	1344550	6.12858	0.061292
	177	943352	5.97467	0.0716435			177	1516310	6.18079	0.066357
	178	2258.33	3.35379	0.0028498			178	1068220	6.02866	0.0404344
	179	9282.42	3.96766	0.0035509			179	7070220	6.84943	0.217273
	180	206362	5.31463	0.0259308			180	309419	5.49055	0.0419251
	181	1000870	6.00038	0.0688207			181	1594150	6.20253	0.105315
	182	803784	5.90514	0.0783741			182	460008	5.66277	0.0289576
	183	2207230	6.34385	0.119366			183	506935	5.70495	0.0362416
	184	49313.1	4.69296	0.0125664			184	475437	5.67709	0.0634896
	185	452591	5.65571	0.0438738			185	2613370	6.4172	0.11811
	186	405851	5.60837	0.0359033			186	2122070	6.32676	0.120774
	187	304549	5.48366	0.0408758			187	1765300	6.24682	0.0705048
	188	30497.3	4.48426	0.0118373			188	1205170	6.08105	0.0805717
	189	266520	5.42573	0.0264318			189	1037680	6.01606	0.073797
	190	458728	5.66156	0.0607691			190	1285370	6.10903	0.0847906
	191	1338130	6.1265	0.0768897			191	802681	5.90454	0.0654076
	192	82645.7	4.91722	0.0125664			192	1095830	6.03974	0.0636931
	193	179062	5.253	0.0317987			193	936737	5.97162	0.0805253
	194	34159.6	4.53351	0.0113021			194	137604	5.13863	0.0370708
	195	824068	5.91596	0.0732317			195	969513	5.98655	0.0506913
	196	2574740	6.41073	0.0976422			196	1340930	6.12741	0.115573
	197	697633	5.84363	0.053664			197	1179240	6.0716	0.115766
	198	1839550	6.26471	0.112486			198	1121340	6.04974	0.0918753
	199	3863680	6.587	0.166477			199	374756	5.57375	0.0391421
	200	1107800	6.04446	0.0903575			200	1408720	6.14882	0.0890441
	201	74678	4.87319	0.012279			201	790014	5.89763	0.0569113
	202	38584.7	4.58642	0.0121202			202	631267	5.80021	0.0328284
	203	1185930	6.07406	0.0873171			203	1303260	6.11503	0.0609723
	204	2744180	6.43841	0.123276			204	471997	5.67394	0.0751405
	205	1914450	6.28204	0.110245			205	1333010	6.12483	0.065568
	206	551230	5.74133	0.0491555			206	966225	5.98508	0.0722417
	207	487114	5.68763	0.0553561			207	5863840	6.76818	0.223775
	208	760470	5.88108	0.0586742			208	5795940	6.76312	0.183588
	209	825489	5.91671	0.0559953			209	1173470	6.06947	0.0605427
	210	1061800	6.02604	0.0586071			210	1639880	6.21481	0.0973021
	211	314773	5.498	0.0301602			211	1384070	6.14116	0.096247
	212	123383	5.09126	0.0164945			212	1167640	6.06731	0.0929849
	213	232348	5.36614	0.0220935			213	2001260	6.3013	0.107555
	214	554536	5.74393	0.0453798			214	777386	5.89064	0.0602633
	215	491085	5.69116	0.0538558			215	698688	5.84428	0.0447267
	216	307590	5.48797	0.0405139			216	544492	5.73599	0.0429514
	217	371575	5.57005	0.0303197			217	2816650	6.44973	0.094096
	218	670865	5.82664	0.0734385			218	1312080	6.11796	0.0816013
	219	1349540	6.13019	0.0798099			219	871934	5.94048	0.0911055
	220	853424	5.93116	0.0450457			220	1183250	6.07308	0.117505
	221	1326570	6.12273	0.0753515			221	1086990	6.03623	0.0884494
	222	1577570	6.19799	0.0768593			222	750324	5.87525	0.0557222
	223	45283.1	4.65594	0.0117915			223	961047	5.98274	0.0869626
	224	1166400	6.06685	0.0701674			224	1555880	6.19198	0.111955
	225	778454	5.89123	0.0561475			225	1553960	6.19144	0.118672
	226	542186	5.73415	0.0547467			226	2796400	6.4466	0.157976
	227	2138520	6.33011	0.148734			227	1205960	6.08133	0.111446
	228	1335840	6.12575	0.0856961			228	1174390	6.06981	0.092391
	229	741635	5.87019	0.0536815			229	922569	5.965	0.0815147
	230	1162600	6.06543	0.0665289			230	3767110	6.57601	0.124498
	231	1429630	6.15522	0.0789343			231	855347	5.93214	0.0625579
	232	726743	5.86138	0.0491629			232	449550	5.65278	0.0289514
	233	1563660	6.19414	0.108486			233	845215	5.92697	0.0480718
	234	1339300	6.12688	0.0909909			234	434548	5.63804	0.0378225
	235	1608790	6.2065	0.0928291			235	1066310	6.02788	0.0701548
	236	4700750	6.67217	0.183048			236	1277340	6.10631	0.0717202
	237	649601	5.81265	0.0408018			237	1430460	6.15548	0.0751181
	238	110419	5.04304	0.0255938			238	1491940	6.17375	0.0872078
	239	396943	5.59873	0.0422177			239	961526	5.98296	0.0542068
	240	698648	5.84426	0.0541485			240	1745750	6.24198	0.104154
	241	686579	5.83669	0.0609325			241	1122090	6.05003	0.0645344
	242	529664	5.724	0.0710494			242	1660040	6.22012	0.0811138
	243	624771	5.79572	0.0636531			243	2731960	6.43647	0.212707
	244	1462380	6.16506	0.0839418			244	634166	5.8022	0.0565225
	245	1443490	6.15941	0.0905927			245	3069410	6.48705	0.151345
	246	475160	5.67684	0.0748148			246	700683	5.84552	0.0360252
	247	822910	5.91535	0.0561991			247	1357860	6.13285	0.105468
	248	555235	5.74448	0.04022			248	1497910	6.17549	0.0882393
	249	222218	5.34678	0.0295649			249	837783	5.92313	0.0429995
	250	303718	5.48247	0.0276288			250	1588360	6.20095	0.107569
	251	612013	5.78676	0.0552079			251	960918	5.98269	0.0611571
	252	1781330	6.25074	0.102017			252	1126930	6.0519	0.0739993
	253	1636270	6.21385	0.115654			253	1097520	6.04041	0.0997312
	254	923255	5.96532	0.0671923			254	992524	5.99674	0.0457444
	255	2065680	6.31506	0.0968555			255	549143	5.73969	0.0432772
	256	1162780	6.0655	0.0818312			256	1300260	6.11403	0.0954029
	257	893938	5.95131	0.0805498			257	2152440	6.33293	0.0726121
	258	1014630	6.00631	0.0762624			258	109174	5.03812	0.0299575
	259	2103210	6.32288	0.126856			259	1544710	6.18885	0.100175
	260	1109870	6.04527	0.0884026			260	1134070	6.05464	0.100432
	261	414539	5.61757	0.0649717			261	1299600	6.11381	0.118262
	262	1816090	6.25914	0.111785			262	611040	5.78607	0.0742972
	263	674469	5.82896	0.0471258			263	590363	5.77112	0.0481324
	264	429656	5.63312	0.0547149			264	972331	5.98781	0.0441455
	265	809445	5.90819	0.0737676			265	1304390	6.11541	0.105578
	266	1618650	6.20915	0.110447			266	402864	5.60516	0.0598659
	267	190280	5.27939	0.0246993			267	1349300	6.13011	0.116418
	268	72920.2	4.86285	0.0186244			268	3355560	6.52577	0.155412
	269	518497	5.71475	0.0523825			269	886292	5.94758	0.0665385
	270	1384580	6.14132	0.0834			270	3230080	6.50921	0.181918
	271	2211930	6.34477	0.106234			271	1541580	6.18797	0.128946
	272	928122	5.96761	0.0790978			272	817225	5.91234	0.0852784
	273	360463	5.55686	0.0364569			273	2497960	6.39759	0.103367
	274	770885	5.88699	0.0661581			274	801726	5.90403	0.0646254
	275	1058220	6.02458	0.0684663			275	3455120	6.53846	0.143781
	276	1743940	6.24153	0.0740958			276	690121	5.83893	0.0505938
	277	1541630	6.18798	0.096817			277	2058420	6.31353	0.0848051
	278	853266	5.93108	0.0662859			278	3193600	6.50428	0.147723
	279	545903	5.73712	0.0657006			279	1741840	6.24101	0.124466
	280	357010	5.55268	0.0391975			280	3688110	6.5668	0.142912
	281	1345870	6.129	0.062994			281	1334670	6.12537	0.0663261
	282	909745	5.95892	0.0817099			282	1188520	6.07501	0.0901473
	283	1444650	6.15976	0.078429			283	913474	5.9607	0.0774641
	284	194913	5.28984	0.0326493			284	731772	5.86438	0.076345
	285	695664	5.8424	0.0979202			285	401729	5.60393	0.0575355
	286	1438940	6.15804	0.0719313			286	1610840	6.20705	0.113388
	287	2826270	6.45121	0.101751			287	1965380	6.29345	0.112083
	288	301914	5.47988	0.0374736			288	1076090	6.03185	0.060991
	289	617255	5.79046	0.0515578			289	4279080	6.63135	0.172024
	290	2072730	6.31654	0.10606			290	1250750	6.09717	0.0841086
	291	1388590	6.14257	0.0693201			291	1549680	6.19024	0.131735
	292	1091060	6.03785	0.0919026			292	1104800	6.04328	0.0924465
	293	2767700	6.44212	0.101079			293	424381	5.62776	0.034127
	294	243515	5.38653	0.0281465			294	1279790	6.10714	0.140726
	295	601951	5.77956	0.0607875			295	1423080	6.15323	0.114462
	296	2924400	6.46604	0.103163			296	1199190	6.07889	0.0839371
	297	2098790	6.32197	0.0979284			297	292700	5.46642	0.0298626
	298	2973000	6.47319	0.127366			298	548860	5.73946	0.0735806
	299	977184	5.98998	0.118548			299	682368	5.83402	0.0629168
	300	924278	5.9658	0.0694492			300	1885170	6.27535	0.0826711
	301	1788830	6.25257	0.0931637			301	1018020	6.00776	0.0833843
	302	812946	5.91006	0.0623626			302	319769	5.50484	0.0488683
	303	1206030	6.08136	0.0641069			303	2305150	6.3627	0.0926814
	304	16075.9	4.20618	0.00718566			304	1345370	6.12884	0.0894484
	305	152530	5.18336	0.02932			305	1951410	6.29035	0.107217
	306	282383	5.45084	0.0426312			306	1233700	6.09121	0.0662999
	307	394901	5.59649	0.0392701			307	1461170	6.1647	0.104082
	308	370149	5.56838	0.046163			308	4698600	6.67197	0.173111
	309	982448	5.99231	0.0832615			309	1541870	6.18805	0.106432
	310	553315	5.74297	0.0482919			310	773545	5.88849	0.0536622
	311	437080	5.64056	0.0390189			311	766485	5.8845	0.0508196
	312	59522.8	4.77468	0.0150072			312	1554270	6.19153	0.0982483
	313	423872	5.62723	0.0497217			313	826384	5.91718	0.0911442
	314	640420	5.80646	0.0498113			314	1152740	6.06173	0.0871192
	315	297072	5.47286	0.0390845			315	1146880	6.05952	0.056226
	316	541834	5.73387	0.0848289			316	2883160	6.45987	0.117118
	317	923603	5.96549	0.0549645			317	1020740	6.00892	0.0743046
	318	493884	5.69362	0.0538763			318	1503100	6.17699	0.100315
	319	380981	5.5809	0.054301			319	157291	5.1967	0.0238403
	320	96346.9	4.98384	0.0277411			320	2994600	6.47634	0.117964
	321	269500	5.43056	0.0250081			321	1094020	6.03903	0.0461168
	322	419456	5.62269	0.0411805			322	809901	5.90843	0.0451895
	323	439478	5.64294	0.0585454			323	1526620	6.18373	0.0784641
	324	805655	5.90615	0.0663742			324	737805	5.86794	0.0679048
	325	306601	5.48657	0.0383995			325	551350	5.74143	0.0453322
	326	789002	5.89708	0.0739616			326	1057080	6.02411	0.0662455
	327	1117800	6.04836	0.0835468			327	1196560	6.07793	0.118918
	328	215476	5.3334	0.0308126			328	505753	5.70394	0.0421318
	329	310094	5.49149	0.0364154			329	1546150	6.18925	0.105101
	330	524763	5.71996	0.0579812			330	1496480	6.17507	0.0996844
	331	347352	5.54077	0.0411265			331	684958	5.83566	0.0493666
	332	270209	5.4317	0.0346669			332	422252	5.62557	0.0350049
	333	1371610	6.13723	0.118905			333	1305630	6.11582	0.100062
	334	164067	5.21502	0.0235051			334	1784050	6.25141	0.10812
	335	1579020	6.19839	0.103528			335	368780	5.56677	0.0369708
	336	1232980	6.09096	0.0892932			336	216939	5.33634	0.0392823
	337	571180	5.75677	0.0807719			337	579384	5.76297	0.0561314
	338	360398	5.55678	0.0428859			338	888007	5.94842	0.0593468
	339	311654	5.49367	0.0499376			339	610273	5.78552	0.0498509
	340	400471	5.60257	0.0477983			340	771153	5.88714	0.0612098
	341	226098	5.3543	0.0334696			341	1191210	6.07599	0.0923303
	342	82083.8	4.91426	0.0157429			342	1016310	6.00703	0.0843304
	343	1002120	6.00092	0.0506261			343	143081	5.15558	0.0434915
	344	358722	5.55476	0.0482786			344	1319140	6.12029	0.0783219
	345	856854	5.93291	0.0748977			345	328473	5.5165	0.0386652
	346	480871	5.68203	0.0521651			346	87738.9	4.94319	0.0193044
	347	109665	5.04007	0.0231399			347	577872	5.76183	0.0509602
	348	137418	5.13804	0.0356737			348	412361	5.61528	0.065308
	349	1360330	6.13364	0.142889			349	2283490	6.3586	0.12395
	350	924087	5.96571	0.0724183			350	1418710	6.15189	0.0944155
	351	401189	5.60335	0.0286985			351	1067900	6.02853	0.112121
	352	672144	5.82746	0.0705946			352	465645	5.66805	0.043103
	353	159802	5.20358	0.0283867			353	3256430	6.51274	0.175259
	354	455177	5.65818	0.0499464			354	1993350	6.29958	0.107938
	355	470262	5.67234	0.0431473			355	911884	5.95994	0.0548963
	356	93155.1	4.96921	0.0137941			356	112350	5.05057	0.0290481
	357	483037	5.68398	0.0526592			357	63522.2	4.80293	0.0198187
	358	1592000	6.20194	0.12495			358	1524640	6.18317	0.103667
	359	287230	5.45823	0.0358859			359	613789	5.78802	0.0811237
	360	580792	5.76402	0.0489071			360	473119	5.67497	0.0804792
	361	1481920	6.17082	0.0755893			361	2184340	6.33932	0.112753
	362	563676	5.75103	0.0824452			362	2458780	6.39072	0.116362
	363	606338	5.78271	0.0504507			363	2379620	6.37651	0.127144
	364	1058990	6.02489	0.0893212			364	3137720	6.49661	0.101945
	365	60711.6	4.78327	0.0150134			365	983876	5.99294	0.0498314
	366	691978	5.84009	0.0655441			366	1977160	6.29604	0.100297
	367	13461.9	4.12911	0.00731627			367	2732840	6.43661	0.110737
	368	241847	5.38354	0.034196			368	992178	5.99659	0.0815721
	369	542900	5.73472	0.0439474			369	1462850	6.1652	0.158845
	370	886139	5.9475	0.0545657			370	1202520	6.08009	0.082028
	371	1766480	6.24711	0.114577			371	3861010	6.5867	0.134917
	372	74847.5	4.87418	0.0144527			372	821902	5.91482	0.0503217
	373	118922	5.07526	0.0212163			373	2287720	6.3594	0.107847
	374	541692	5.73375	0.0525896			374	741890	5.87034	0.0425346
	375	189133	5.27677	0.0324395			375	961334	5.98287	0.0952055
	376	153031	5.18478	0.0327049			376	1570710	6.1961	0.0718419
	377	24354.8	4.38658	0.00870397			377	108426	5.03513	0.0205274
	378	207917	5.31789	0.0389588			378	2780320	6.44409	0.135865
	379	105797	5.02447	0.0243066			379	479678	5.68095	0.0473546
	380	320306	5.50557	0.0402181			380	681482	5.83345	0.0533218
	381	753967	5.87735	0.056131			381	402940	5.60524	0.0563374
	382	446455	5.64978	0.0388412			382	208137	5.31835	0.0391729
	383	181420	5.25869	0.0304103			383	1078380	6.03277	0.0504072
	384	99964.9	4.99985	0.032088			384	669681	5.82587	0.0390638
	385	642989	5.8082	0.0753278			385	3653240	6.56268	0.127815
	386	141824	5.15175	0.027557			386	2058110	6.31347	0.0938326
	387	657784	5.81808	0.0410118			387	1313530	6.11844	0.0855471
	388	289981	5.46237	0.0332445			388	527533	5.72225	0.0436144
	389	34857.7	4.5423	0.0108521			389	787408	5.8962	0.085125
	390	447573	5.65086	0.0407653			390	317744	5.50208	0.0666514
	391	50198.8	4.70069	0.0153076			391	1350080	6.13036	0.103413
	392	291723	5.46497	0.0507018			392	482137	5.68317	0.0399515
	393	133746	5.12628	0.0304379			393	252455	5.40218	0.0525597
	394	72542.5	4.86059	0.0155618			394	536831	5.72984	0.042229
	395	369211	5.56727	0.0523064			395	1170020	6.06819	0.0857982
	396	1281760	6.10781	0.0854567			396	1399180	6.14587	0.0961801
	397	114890	5.06028	0.0203109			397	2372130	6.37514	0.107132
	398	797726	5.90185	0.0426069			398	626667	5.79704	0.0891394
	399	805502	5.90607	0.0761457			399	2459370	6.39082	0.11858
	400	445707	5.64905	0.0732384			400	498359	5.69754	0.0551835
	401	3006000	6.47799	0.123521			401	121778	5.08557	0.0230378
	402	130030	5.11404	0.0259778			402	291520	5.46467	0.0412229
	403	301123	5.47874	0.0302838			403	1107540	6.04436	0.052194
	404	349703	5.5437	0.069477			404	1028040	6.01201	0.0847809
	405	266650	5.42594	0.0426702			405	867971	5.93851	0.0746334
	406	240458	5.38104	0.0377056			406	752703	5.87662	0.0578827
	407	377816	5.57728	0.051276			407	1781780	6.25085	0.102931
	408	281059	5.4488	0.0401228			408	1452020	6.16197	0.0897814
	409	2176340	6.33773	0.099856			409	1258890	6.09999	0.0675981
	410	682880	5.83434	0.0434933			410	449349	5.65258	0.0481347
	411	596194	5.77539	0.0794204			411	1394410	6.14439	0.0983852
	412	957752	5.98125	0.0791281			412	547884	5.73869	0.0436612
	413	51072	4.70818	0.0208634			413	38647.8	4.58712	0.0152412
	414	79039	4.89784	0.0159641			414	294442	5.469	0.0286348
	415	389657	5.59068	0.0412475			415	243500	5.3865	0.0458561
	416	415520	5.61859	0.0411228			416	1133240	6.05432	0.0909134
	417	20653.9	4.315	0.010693			417	1077720	6.03251	0.0558736
	418	383564	5.58384	0.0448905			418	570304	5.75611	0.0597359
	419	383828	5.58414	0.0406362			419	2292440	6.3603	0.12426
	420	136755	5.13594	0.0244214			420	196574	5.29353	0.0309046
	421	147276	5.16813	0.0269878			421	2627230	6.4195	0.102858
	422	342876	5.53514	0.0355247			422	264521	5.42246	0.0373544
	423	945744	5.97577	0.080817			423	659268	5.81906	0.048705
	424	1582030	6.19921	0.0918157			424	1156200	6.06303	0.0498466
	425	760204	5.88093	0.0791811			425	155767	5.19248	0.0382376
	426	97171	4.98754	0.0262114			426	719540	5.85705	0.0351913
	427	975017	5.98901	0.100871			427	667592	5.82451	0.0663618
	428	867001	5.93802	0.0745636			428	122724	5.08893	0.0270484
	429	493334	5.69314	0.0661279			429	1446370	6.16028	0.0989486
	430	38934.3	4.59033	0.0119756			430	947103	5.9764	0.0869189
	431	159740	5.20341	0.0337585			431	2311790	6.36395	0.11779
	432	176935	5.24781	0.0297684			432	2838310	6.45306	0.109675
	433	8897.68	3.94928	0.00676164			433	1403080	6.14708	0.0860565
	434	20456.1	4.31082	0.010932			434	971803	5.98758	0.0823281
	435	384948	5.5854	0.06866			435	1885330	6.27539	0.0957559
	436	289815	5.46212	0.0340651			436	676457	5.83024	0.058686
	437	420398	5.62366	0.0491258			437	818736	5.91314	0.0573714
	438	61967.8	4.79217	0.0204146			438	567951	5.75431	0.04145
	439	431268	5.63475	0.0419341			439	495135	5.69472	0.0331995
	440	350849	5.54512	0.0399256			440	3816540	6.58167	0.13896
	441	285546	5.45568	0.0540363			441	610006	5.78533	0.041571
	442	68739	4.8372	0.0136269			442	706042	5.84883	0.0488451
	443	519964	5.71597	0.0549356			443	1332790	6.12476	0.0939458
	444	51871.4	4.71493	0.0155434			444	1170420	6.06834	0.0848876
	445	247984	5.39442	0.0355915			445	499116	5.6982	0.0421788
	446	362688	5.55953	0.0429929			446	430036	5.6335	0.0481624
	447	227544	5.35707	0.0486781			447	624114	5.79526	0.0443647
	448	2497310	6.39747	0.153197			448	348865	5.54266	0.0534108
	449	289401	5.4615	0.0372983			449	390205	5.59129	0.0306411
	450	238074	5.37671	0.0479249			450	321621	5.50734	0.0328308
	451	622278	5.79398	0.0619525			451	239047	5.37848	0.0378375
	452	102699	5.01157	0.0208963			452	1150690	6.06096	0.0989991
	453	493114	5.69295	0.0586154			453	1508000	6.1784	0.0932412
	454	197322	5.29518	0.0400304			454	1150190	6.06077	0.115807
	455	251471	5.40049	0.0338595			455	507162	5.70515	0.0545177
	456	748149	5.87399	0.0755794			456	177455	5.24909	0.0296317
	457	428105	5.63155	0.0463704			457	1247620	6.09608	0.0828551
	458	503139	5.70169	0.0555868			458	621518	5.79345	0.0599653
	459	369498	5.56761	0.046836			459	1499910	6.17607	0.106833
	460	262726	5.4195	0.0463245			460	429204	5.63266	0.0516306
	461	1150570	6.06091	0.0865177			461	530175	5.72442	0.0344565
	462	72846.5	4.86241	0.0150378			462	1526560	6.18371	0.10485
	463	203315	5.30817	0.0238474			463	968838	5.98625	0.044775
	464	12568.1	4.09927	0.00766957			464	1151130	6.06112	0.106858
	465	21638.8	4.33523	0.0108847			465	342712	5.53493	0.0418808
	466	882268	5.9456	0.0603605			466	470400	5.67247	0.0513142
	467	340458	5.53206	0.0451485			467	1705210	6.23178	0.100609
	468	340085	5.53159	0.0522213			468	1499600	6.17598	0.0785756
	469	318027	5.50246	0.0467792			469	3370500	6.52769	0.145751
	470	37192.3	4.57045	0.0206544			470	1589770	6.20133	0.0611266
	471	190542	5.27999	0.0349878			471	1666560	6.22182	0.105833
	472	14479.4	4.16075	0.00900792			472	2457340	6.39047	0.122304
	473	102745	5.01176	0.020748			473	2342710	6.36972	0.16598
	474	172950	5.23792	0.0292434			474	1524540	6.18314	0.111941
	475	817921	5.91271	0.116243			475	2997340	6.47674	0.130032
	476	325459	5.5125	0.0427756			476	2691040	6.42992	0.117867
	477	693039	5.84076	0.0517241			477	6571570	6.81767	0.297544
	478	1045290	6.01924	0.0952342			478	2737160	6.4373	0.150212
	479	533726	5.72732	0.045535			479	3027480	6.48108	0.124386
	480	349956	5.54401	0.0364096			480	1747340	6.24238	0.0601446
	481	1273610	6.10504	0.0956755			481	1137370	6.0559	0.0631677
	482	425746	5.62915	0.0519399			482	3545830	6.54972	0.152032
	483	129748	5.1131	0.018737			483	2036780	6.30894	0.0990906
	484	190931	5.28088	0.0197955			484	1356020	6.13227	0.0536865
	485	525145	5.72028	0.0631045			485	3497760	6.54379	0.139188
	486	290636	5.46335	0.0572174			486	5132310	6.71031	0.142622
	487	169511	5.2292	0.0371687			487	4927560	6.69263	0.161764
	488	527744	5.72242	0.0721519			488	879184	5.94408	0.0497438
	489	155718	5.19234	0.0248539			489	3634000	6.56038	0.141083
	490	930469	5.9687	0.0742887			490	4773740	6.67886	0.155458
	491	388595	5.5895	0.0380346			491	1603250	6.205	0.138953
	492	1365310	6.13523	0.102741			492	5513670	6.74144	0.132929
	493	2639420	6.42151	0.156282			493	2342370	6.36966	0.103015
	494	514437	5.71133	0.054007			494	330729	5.51947	0.0341492
	495	150031	5.17618	0.0339662			495	8760110	6.94251	0.332794
	496	421411	5.62471	0.0418102			496	1503110	6.17699	0.0689232
	497	58273	4.76547	0.0186414			497	1542820	6.18832	0.180052
	498	3521240	6.5467	0.152267			498	5612890	6.74919	0.150408
	499	350604	5.54482	0.0359258			499	7724900	6.88789	0.174681
	500	870273	5.93966	0.0785409			500	3645630	6.56177	0.152661
	501	38850.1	4.58939	0.0121492			501	10228100	7.00979	0.176949
	502	2431270	6.38583	0.111578			502	556474	5.74544	0.0762288
	503	963287	5.98376	0.0522854			503	1530630	6.18487	0.0815708
	504	347697	5.5412	0.0429326			504	2340230	6.36926	0.0726845
	505	235509	5.37201	0.0315017			505	1120140	6.04927	0.0736236
	506	204946	5.31164	0.0312064			506	1821640	6.26046	0.0706668
	507	352062	5.54662	0.048517			507	2849350	6.45475	0.12248
	508	1019560	6.00841	0.0689634			508	5303770	6.72458	0.197607
	509	2853790	6.45542	0.152222			509	4120800	6.61498	0.150463
	510	192209	5.28377	0.0342164			510	1992520	6.2994	0.102359
	511	263579	5.42091	0.0474279			511	2000250	6.30108	0.102047
	512	103313	5.01415	0.0240484			512	2171230	6.33671	0.116185
	513	412955	5.6159	0.050531			513	613929	5.78812	0.0470627
	514	282732	5.45137	0.030876			514	1175650	6.07028	0.0462185
	515	119615	5.07779	0.0348522			515	7322010	6.86463	0.146362
	516	184531	5.26607	0.0242689			516	4795240	6.68081	0.148886
	517	432250	5.63574	0.0474034			517	1159440	6.06425	0.0826308
	518	799589	5.90287	0.0672655			518	1909710	6.28097	0.0949276
	519	1121620	6.04985	0.0621455			519	4147680	6.61781	0.111259
	520	330430	5.51908	0.0406467			520	1243240	6.09455	0.0562231
	521	228742	5.35935	0.0389666			521	694455	5.84164	0.0448552
	522	105914	5.02495	0.0118722			522	1067770	6.02848	0.04484
	523	44666.2	4.64998	0.0131966			523	2645170	6.42245	0.155788
	524	1156630	6.06319	0.0932768			524	1912020	6.28149	0.0972802
	525	4655170	6.66794	0.224125			525	823734	5.91579	0.0424612
	526	41469.5	4.61773	0.0124696			526	1629880	6.21216	0.104903
	527	992262	5.99663	0.0740841			527	3408600	6.53258	0.114453
	528	131947	5.1204	0.0301742			528	1138660	6.05639	0.0979667
	529	1100600	6.04163	0.0870788			529	1305810	6.11588	0.0616073
	530	2005640	6.30225	0.0970388			530	818719	5.91313	0.0482783
	531	1388720	6.14261	0.0812969			531	3603700	6.55675	0.14111
	532	80877.2	4.90783	0.0191332			532	5263510	6.72128	0.15931
	533	1562850	6.19392	0.0821371			533	4490400	6.65229	0.15586
	534	327653	5.51541	0.049851			534	1139480	6.05671	0.0888772
	535	2745100	6.43856	0.108101			535	1354560	6.1318	0.112895
	536	1881510	6.27451	0.0941112			536	2001890	6.30144	0.0832893
	537	75086.9	4.87556	0.0236111			537	1586470	6.20043	0.0805638
	538	507382	5.70534	0.0326842			538	8421760	6.9254	0.23515
	539	721293	5.85811	0.0533528			539	1222350	6.0872	0.085766
	540	3931450	6.59455	0.135197			540	1316440	6.1194	0.0441758
	541	367105	5.56479	0.0384495			541	1849350	6.26702	0.0802457
	542	155200	5.19089	0.0190156			542	3645890	6.5618	0.158394
	543	1719040	6.23529	0.0886173			543	1974280	6.29541	0.0969065
	544	352128	5.5467	0.0381037			544	2549450	6.40645	0.115711
	545	680326	5.83272	0.0458328			545	2793060	6.44608	0.139474
	546	361939	5.55864	0.0293733			546	1394940	6.14456	0.100553
	547	289952	5.46233	0.0313428			547	5234040	6.71884	0.18004
	548	174655	5.24218	0.027188			548	2034880	6.30854	0.0886829
	549	1747010	6.2423	0.102681			549	2744600	6.43848	0.103321
	550	240967	5.38196	0.0254587			550	6519580	6.81422	0.156716
	551	430037	5.63351	0.0392793			551	2021270	6.30562	0.0779706
	552	98029.8	4.99136	0.0149043			552	2299330	6.3616	0.101645
	553	330961	5.51978	0.0333359			553	6676810	6.82457	0.121708
	554	265752	5.42448	0.0393189			554	4613250	6.66401	0.148917
	555	1899740	6.27869	0.0840116			555	4835490	6.68444	0.176535
	556	1197060	6.07812	0.082338			556	4295240	6.63299	0.142183
	557	2429770	6.38557	0.101241			557	3762130	6.57543	0.107707
	558	67553.6	4.82965	0.0167705			558	9530580	6.97912	0.399157
	559	92134.4	4.96442	0.0153229			559	1641950	6.21536	0.110736
	560	429887	5.63335	0.0475124			560	2168810	6.33622	0.0884734
	561	639555	5.80588	0.0407441			561	1804130	6.25627	0.085182
	562	4981640	6.69737	0.160506			562	1453190	6.16232	0.0805828
	563	1192920	6.07661	0.0667853			563	1387190	6.14214	0.0714746
	564	2653780	6.42386	0.159			564	1179730	6.07178	0.0893491
	565	69943.5	4.84475	0.0236063			565	6759750	6.82993	0.176969
	566	325429	5.51246	0.0507365			566	1601520	6.20453	0.100466
	567	583176	5.7658	0.0466533			567	3204750	6.50579	0.162461
	568	339711	5.53111	0.042216			568	1499320	6.17589	0.0794651
	569	376062	5.57526	0.0383198			569	5197090	6.71576	0.112755
	570	1276290	6.10595	0.0958071			570	5693370	6.75537	0.13629
	571	535758	5.72897	0.056457			571	3181270	6.5026	0.166916
	572	185380	5.26806	0.0238015			572	6082330	6.78407	0.161924
	573	307768	5.48822	0.0370702			573	1580850	6.19889	0.122244
	574	731930	5.86447	0.0573856			574	1396090	6.14491	0.0653533
	575	643718	5.8087	0.0546128			575	1314620	6.1188	0.0713756
	576	831175	5.91969	0.0796147			576	3662730	6.5638	0.0905909
	577	805529	5.90608	0.0848644			577	2739610	6.43769	0.130153
	578	104769	5.02023	0.0204079			578	1152420	6.06161	0.0674312
	579	235557	5.3721	0.0289827			579	1723710	6.23646	0.0848444
	580	358096	5.554	0.0428997			580	6265960	6.79699	0.159163
	581	1073250	6.0307	0.0862377			581	1105640	6.04361	0.0474006
	582	121536	5.0847	0.0377388			582	4018410	6.60405	0.123524
	583	785512	5.89515	0.069322			583	3038550	6.48267	0.134587
	584	255336	5.40711	0.030685			584	1357630	6.13278	0.0764457
	585	110427	5.04308	0.0277145			585	965212	5.98462	0.0669839
	586	156410	5.19426	0.0286081			586	748258	5.87405	0.0407842
	587	1609310	6.20664	0.130492			587	1138440	6.05631	0.0904552
	588	74547.4	4.87243	0.0189942			588	1091940	6.0382	0.0778764
	589	575897	5.76034	0.0470728			589	1580590	6.19882	0.102434
	590	675502	5.82963	0.0909058			590	1222450	6.08723	0.0562012
	591	8718.75	3.94045	0.00435308			591	1372470	6.1375	0.106016
	592	1009040	6.00391	0.0849248			592	1666980	6.22193	0.0653014
	593	307692	5.48812	0.032359			593	8630640	6.93604	0.271548
	594	1243920	6.09479	0.0769485			594	2133300	6.32905	0.127177
	595	511028	5.70844	0.0359424			595	1774300	6.24903	0.0733325
	596	1092000	6.03822	0.0613166			596	1314310	6.1187	0.0750554
	597	2246290	6.35147	0.0824609			597	2054110	6.31262	0.117535
	598	1400800	6.14638	0.0828161			598	2070300	6.31603	0.126273
	599	240263	5.38069	0.0367689			599	1915870	6.28237	0.117385
	600	564623	5.75176	0.0489719			600	1767620	6.24739	0.079698
	601	736822	5.86736	0.061465			601	1314060	6.11862	0.118339
	602	74983.7	4.87497	0.0281352			602	3592070	6.55534	0.106209
	603	666940	5.82409	0.0512654			603	1449390	6.16119	0.0809921
	604	81530.4	4.91132	0.0218059			604	1692170	6.22844	0.109172
	605	396850	5.59863	0.0475091			605	2171230	6.33671	0.143496
	606	271322	5.43349	0.0506424			606	729991	5.86332	0.0457254
	607	972881	5.98806	0.0761172			607	1717920	6.235	0.0802088
	608	760451	5.88107	0.0822727			608	416461	5.61957	0.0523363
	609	136579	5.13538	0.0280535			609	1679300	6.22513	0.0817056
	610	119135	5.07604	0.020873			610	2293670	6.36053	0.093572
	611	471153	5.67316	0.0568472			611	7866840	6.8958	0.243639
	612	312222	5.49446	0.0393602			612	1309280	6.11703	0.0652164
	613	2916280	6.46483	0.144018			613	4894710	6.68973	0.141629
	614	340603	5.53225	0.040097			614	1170470	6.06836	0.088086
	615	1275930	6.10583	0.0828284			615	650782	5.81344	0.075968
	616	187060	5.27198	0.0208659			616	11206100	7.04945	0.291028
	617	524793	5.71999	0.0524107			617	1199920	6.07915	0.0647713
	618	797017	5.90147	0.0689714			618	3573940	6.55315	0.123049
	619	301965	5.47996	0.0282071			619	1892150	6.27696	0.0978906
	620	41481.8	4.61786	0.0124713			620	2102820	6.3228	0.0940515
	621	390593	5.59172	0.040417			621	3148850	6.49815	0.111975
	622	258523	5.4125	0.0301462			622	1400250	6.14621	0.0722521
	623	71184.9	4.85239	0.0197109			623	1333660	6.12505	0.0646893
	624	106155	5.02594	0.0228363			624	2796390	6.4466	0.14635
	625	2312850	6.36415	0.104846			625	2128240	6.32802	0.0860539
	626	634118	5.80217	0.0437217			626	1516290	6.18078	0.0854295
	627	97319.7	4.9882	0.0147501			627	1811860	6.25812	0.0888139
	628	1345620	6.12892	0.0630432			628	1745690	6.24197	0.0905513
	629	440787	5.64423	0.0374158			629	1688030	6.22738	0.0780569
	630	148687	5.17227	0.0202569			630	2897370	6.462	0.109273
	631	706135	5.84889	0.0632038			631	1840570	6.26495	0.130282
	632	2554300	6.40727	0.118284			632	3376650	6.52849	0.137251
	633	276762	5.44211	0.0266018			633	1528870	6.18437	0.123674
	634	615151	5.78898	0.0262055			634	1371800	6.13729	0.0729338
	635	1319390	6.12037	0.119459			635	2041150	6.30987	0.103591
	636	969870	5.98671	0.110544			636	417983	5.62116	0.0332592
	637	1463320	6.16534	0.105031			637	1540640	6.1877	0.0857216
	638	2841000	6.45347	0.15087			638	1853800	6.26806	0.0926069
	639	1014140	6.0061	0.108552			639	643017	5.80822	0.0511818
	640	146504	5.16585	0.028866			640	2915460	6.46471	0.11263
	641	99553.5	4.99806	0.0287714			641	333216	5.52273	0.0396039
	642	259778	5.4146	0.0319909			642	1926610	6.28479	0.132436
	643	639426	5.80579	0.0878651			643	3924580	6.59379	0.111609
	644	350374	5.54453	0.0474609			644	506131	5.70426	0.0420517
	645	713839	5.8536	0.071418			645	4432720	6.64667	0.155243
	646	3046930	6.48386	0.105167			646	3738540	6.5727	0.259775
	647	742830	5.87089	0.052821			647	2595760	6.41426	0.124625
	648	746747	5.87317	0.0734043			648	500914	5.69976	0.0329628
	649	949297	5.9774	0.127927			649	1584950	6.20002	0.0521804
	650	1237450	6.09253	0.0926912			650	2040130	6.30966	0.0653585
	651	606768	5.78302	0.0339082			651	1531450	6.1851	0.0877246
	652	375197	5.57426	0.0507906			652	3539080	6.54889	0.100932
	653	213727	5.32986	0.0306759			653	1608390	6.20639	0.0689949
	654	452766	5.65587	0.0490451			654	1829480	6.26233	0.0647281
	655	898784	5.95366	0.0573544			655	14256900	7.15403	0.192355
	656	834011	5.92117	0.102155			656	4369740	6.64046	0.151417
	657	3101330	6.49155	0.145083			657	2067470	6.31544	0.0644234
	658	1070840	6.02972	0.0846642			658	2200790	6.34258	0.117294
	659	77936.2	4.89174	0.0203671			659	14694400	7.16715	0.240513
	660	285027	5.45489	0.054938			660	944045	5.97499	0.0492104
	661	396130	5.59784	0.0584644			661	2440250	6.38743	0.0777046
	662	474308	5.67606	0.0795621			662	4817510	6.68282	0.107293
	663	653492	5.81524	0.0792392			663	1960820	6.29244	0.0892679
	664	837033	5.92274	0.110361			664	1751090	6.24331	0.0850909
	665	57422.5	4.75908	0.0202694			665	1728740	6.23773	0.0722658
	666	4577920	6.66067	0.193793			666	2668110	6.4262	0.113636
	667	187341	5.27263	0.0356089			667	1750250	6.2431	0.0869028
	668	319736	5.50479	0.0595338			668	1257040	6.09935	0.0827944
	669	395422	5.59706	0.0585994			669	3032240	6.48176	0.103133
	670	421806	5.62511	0.0616957			670	1918830	6.28304	0.0878693
	671	1708270	6.23256	0.0904907			671	2415860	6.38307	0.0996206
	672	651118	5.81366	0.0684683			672	300464	5.47779	0.045042
	673	1955850	6.29134	0.0915176			673	6938800	6.84128	0.178721
	674	594130	5.77388	0.0608068			674	1763310	6.24633	0.107269
	675	1798710	6.25496	0.0871701			675	4330500	6.63654	0.156084
	676	2048160	6.31136	0.0921452			676	1965800	6.29354	0.0944653
	677	276233	5.44128	0.0469655			677	4786450	6.68001	0.149377
	678	1696770	6.22962	0.0837385			678	1541110	6.18783	0.0580744
	679	565373	5.75234	0.0760449			679	1727790	6.23749	0.0545362
	680	275722	5.44047	0.0435677			680	2015750	6.30444	0.0898483
	681	1208180	6.08213	0.0639145			681	2194120	6.34126	0.0804429
	682	1216180	6.085	0.0787431			682	2482090	6.39482	0.113057
	683	3251500	6.51208	0.422731			683	120815	5.08212	0.0286693
	684	200947	5.30308	0.024182			684	322243	5.50818	0.0404973
	685	1411090	6.14955	0.0890247			685	2316160	6.36477	0.112866
	686	161536	5.20827	0.0395069			686	1134950	6.05498	0.157309
	687	162781	5.2116	0.0259704			687	2736070	6.43713	0.10732
	688	1022720	6.00976	0.0620824			688	3502480	6.54438	0.138074
	689	523655	5.71905	0.055548			689	1618080	6.209	0.0764197
	690	1325480	6.12237	0.0727508			690	6906720	6.83927	0.166719
	691	3046720	6.48383	0.0873415			691	2188120	6.34007	0.0955888
	692	2001200	6.30129	0.117047			692	2562200	6.40861	0.117517
	693	1768900	6.2477	0.105644			693	1504000	6.17725	0.105841
	694	889829	5.94931	0.0827324			694	4797440	6.68101	0.114902
	695	605687	5.78225	0.0723323			695	2898740	6.46221	0.174073
	696	553332	5.74299	0.0543346			696	2421190	6.38403	0.0975077
	697	582290	5.76514	0.0468878			697	2775710	6.44337	0.0925814
	698	291449	5.46456	0.0518393			698	4342190	6.63771	0.09637
	699	613614	5.7879	0.0625745			699	5092250	6.70691	0.125279
	700	546680	5.73773	0.0622466			700	4723320	6.67425	0.127293
	701	450157	5.65336	0.0511717			701	2828640	6.45158	0.110822
	702	59433.8	4.77403	0.0225428			702	3342630	6.52409	0.0957456
	703	230697	5.36304	0.0383033			703	4017530	6.60396	0.103974
	704	44609	4.64942	0.0236894			704	5622610	6.74994	0.349378
	705	513584	5.71061	0.0431374			705	825665	5.9168	0.0417709
	706	16986.8	4.23011	0.0110157			706	5226800	6.71824	0.105806
	707	629332	5.79888	0.0769773			707	1550600	6.1905	0.102204
	708	569571	5.75555	0.0483181			708	709769	5.85112	0.0930453
	709	890825	5.94979	0.0680602			709	2981340	6.47441	0.0909391
	710	1749100	6.24281	0.113791			710	4013000	6.60347	0.127237
	711	280576	5.44805	0.0321609			711	4514660	6.65463	0.154438
	712	41725.1	4.6204	0.0207388			712	757942	5.87964	0.0500255
	713	228728	5.35932	0.062199			713	3861590	6.58677	0.142241
	714	770656	5.88686	0.105895			714	1716810	6.23472	0.0987683
	715	729119	5.8628	0.0567915			715	1246860	6.09582	0.0858151
	716	1931610	6.28592	0.0956045			716	1065530	6.02757	0.0733354
	717	411303	5.61416	0.0371399			717	1513850	6.18008	0.0873433
	718	983467	5.99276	0.0906092			718	1727300	6.23737	0.0905102
	719	1427860	6.15469	0.0904469			719	4251140	6.62851	0.120777
	720	506861	5.70489	0.0483822			720	1542320	6.18817	0.0833619
	721	871618	5.94033	0.0678242			721	905943	5.9571	0.0974151
	722	107929	5.03314	0.0263914			722	1377990	6.13925	0.0802087
	723	329331	5.51763	0.0570693			723	776972	5.89041	0.0841126
	724	968358	5.98604	0.0885419			724	1372020	6.13736	0.0905264
	725	778721	5.89138	0.0809842			725	1828910	6.26219	0.0897753
	726	62012.8	4.79248	0.0130618			726	1660910	6.22035	0.0940207
	727	92238.7	4.96491	0.0287047			727	2186510	6.33975	0.131882
	728	703425	5.84722	0.0479618			728	1109020	6.04494	0.0820993
	729	1021470	6.00923	0.0790614			729	1907060	6.28036	0.127455
	730	1249490	6.09673	0.106423			730	1709470	6.23286	0.0866659
	731	186623	5.27097	0.0261639			731	1890600	6.2766	0.0863738
	732	1307660	6.11649	0.0911223			732	1898050	6.27831	0.0896465
	733	245988	5.39091	0.0472679			733	1396880	6.14516	0.0902876
	734	776021	5.88987	0.0526163			734	2165640	6.33559	0.108558
	735	1511680	6.17946	0.0868316			735	1289300	6.11035	0.0655295
	736	1008100	6.0035	0.0760633			736	2541250	6.40505	0.0973362
	737	18064.5	4.25683	0.00764624			737	4778810	6.67932	0.12588
	738	2628730	6.41975	0.0960709			738	1281030	6.10756	0.0571667
	739	1246490	6.09569	0.122407			739	1688380	6.22747	0.0967164
	740	1652590	6.21817	0.150176			740	4557030	6.65868	0.161474
	741	462420	5.66504	0.0631944			741	1604330	6.20529	0.100838
	742	2305030	6.36268	0.0943474			742	120695	5.08169	0.0289261
	743	396468	5.59821	0.0343737			743	1664920	6.22139	0.0820774
	744	621311	5.79331	0.0659581			744	1352860	6.13125	0.0889414
	745	450067	5.65328	0.045367			745	1241880	6.09408	0.0861234
	746	876662	5.94283	0.0788424			746	1419460	6.15212	0.107679
	747	424623	5.628	0.0525171			747	420254	5.62351	0.0477428
	748	841382	5.92499	0.0546241			748	1208420	6.08222	0.0935604
	749	309097	5.49009	0.0437774			749	2372330	6.37518	0.0961325
	750	1006680	6.00289	0.0761946			750	2136150	6.32963	0.0874842
	751	90062.4	4.95454	0.0218026			751	1498330	6.17561	0.0582295
	752	1062280	6.02624	0.0991854			752	1530160	6.18474	0.0838015
	753	514067	5.71102	0.0670528			753	1355500	6.1321	0.0473522
	754	1148910	6.06029	0.0925438			754	4664740	6.66883	0.186832
	755	783858	5.89424	0.0662652			755	2704860	6.43214	0.120433
	756	760523	5.88111	0.0489966			756	1308310	6.11671	0.0846885
	757	843658	5.92617	0.0695091			757	2331220	6.36758	0.137521
	758	1767040	6.24725	0.107697			758	1325790	6.12247	0.12339
	759	287123	5.45807	0.0385952			759	2155350	6.33352	0.0958535
	760	2649800	6.42321	0.146339			760	2111950	6.32468	0.095522
	761	721979	5.85852	0.068606			761	4270480	6.63048	0.137067
	762	784700	5.8947	0.0734987			762	2950770	6.46994	0.129889
	763	380637	5.58051	0.0375443			763	1570290	6.19598	0.0530544
	764	487682	5.68814	0.0541884			764	5108650	6.70831	0.150793
	765	631476	5.80036	0.047015			765	2470610	6.3928	0.0892966
	766	563092	5.75058	0.0478049			766	2171240	6.33671	0.0921063
	767	613364	5.78772	0.0475472			767	3272600	6.51489	0.117076
	768	4753530	6.67702	0.180364			768	10424400	7.01805	0.300956
	769	1900050	6.27877	0.0959867			769	3028320	6.4812	0.126163
	770	14580.6	4.16378	0.00779097			770	2119320	6.3262	0.118853
	771	251165	5.39996	0.0306447			771	1928240	6.28516	0.108204
	772	1903770	6.27961	0.0869108			772	1087500	6.03643	0.053743
	773	28231.8	4.45074	0.00778418			773	1414680	6.15066	0.0860642
	774	1141950	6.05765	0.0557658			774	1204840	6.08093	0.0615039
	775	1129730	6.05297	0.0859755			775	816758	5.91209	0.0433554
	776	341681	5.53362	0.0486102			776	821518	5.91462	0.0557563
	777	610681	5.78581	0.0577695			777	1912030	6.28149	0.0855569
	778	607129	5.78328	0.0823744			778	2028080	6.30709	0.10176
	779	115524	5.06267	0.0212427			779	2298580	6.36146	0.084717
	780	1033860	6.01446	0.0874996			780	2501650	6.39823	0.110876
	781	303401	5.48202	0.0395453			781	2669400	6.42641	0.126598
	782	294584	5.46921	0.0343558			782	1306430	6.11609	0.0766275
	783	647361	5.81115	0.0465152			783	2482570	6.3949	0.124573
	784	564164	5.75141	0.0832671			784	1124120	6.05081	0.0811898
	785	2401420	6.38047	0.146408			785	818276	5.9129	0.0765136
	786	700713	5.84554	0.087478			786	1967010	6.29381	0.105676
	787	570423	5.7562	0.0503645			787	1803290	6.25607	0.0939475
	788	379887	5.57965	0.0451693			788	1793270	6.25365	0.0942253
	789	2788470	6.44537	0.12642			789	1791000	6.2531	0.0876798
	790	829373	5.91875	0.0892186			790	2553070	6.40706	0.10991
	791	2377000	6.37603	0.102092			791	732270	5.86467	0.0481592
	792	55962.9	4.7479	0.0120961			792	1340310	6.12721	0.0703755
	793	315852	5.49948	0.0391953			793	2925900	6.46626	0.156929
	794	829458	5.91879	0.0653093			794	2157120	6.33387	0.0721483
	795	1000360	6.00016	0.0954008			795	2008970	6.30297	0.105119
	796	1361940	6.13416	0.0863329			796	1907690	6.28051	0.114955
	797	82766	4.91785	0.0153067			797	2804640	6.44788	0.125267
	798	100474	5.00205	0.024534			798	1718950	6.23526	0.10702
	799	390185	5.59127	0.0611329			799	186109	5.26977	0.0200269
	800	121878	5.08593	0.0263341			800	4524670	6.65559	0.15403
	801	171799	5.23502	0.0327309			801	4447170	6.64808	0.158819
	802	382939	5.58313	0.0252515			802	2428570	6.38535	0.127052
	803	316853	5.50086	0.0156461			803	7240250	6.85975	0.145738
	804	433761	5.63725	0.0849518			804	2151680	6.33278	0.12662
	805	652691	5.81471	0.0478271			805	808797	5.90784	0.0818011
	806	2140130	6.33044	0.112518			806	2400500	6.3803	0.103402
	807	735525	5.8666	0.071217			807	4757230	6.67735	0.178026
	808	561251	5.74916	0.0572329			808	3255910	6.51267	0.143159
	809	387512	5.58829	0.0572136			809	1858460	6.26915	0.111236
	810	106630	5.02788	0.0321027			810	2249020	6.35199	0.122247
	811	935133	5.97087	0.0697795			811	4352100	6.6387	0.193715
	812	1100580	6.04162	0.0814572			812	2803510	6.4477	0.134964
	813	361918	5.55861	0.0384364			813	1617120	6.20874	0.0919862
	814	1544490	6.18879	0.0830316			814	3551450	6.55041	0.142869
	815	9799.65	3.99121	0.0066974			815	1353590	6.13149	0.0720204
	816	208771	5.31967	0.0414142			816	2450600	6.38927	0.0908237
	817	1487590	6.17248	0.0989472			817	1642720	6.21556	0.0824159
	818	231890	5.36528	0.0405822			818	2053070	6.3124	0.121816
	819	165453	5.21867	0.0310964			819	2150510	6.33254	0.0914273
	820	101071	5.00463	0.0172112			820	2068340	6.31562	0.115613
	821	1112130	6.04616	0.0691491			821	2171030	6.33667	0.110709
	822	359828	5.55609	0.0354172			822	2179810	6.33842	0.110377
	823	44113.3	4.64457	0.0131778			823	2092320	6.32063	0.0812066
	824	490007	5.6902	0.0488844			824	3525560	6.54723	0.115473
	825	365704	5.56313	0.0366173			825	2225060	6.34734	0.0991761
	826	204792	5.31131	0.0186987			826	1562940	6.19394	0.104695
	827	870430	5.93973	0.0552193			827	1091110	6.03787	0.0743132
	828	717658	5.85592	0.0628482			828	4889060	6.68923	0.178101
	829	581477	5.76453	0.0730086			829	2188870	6.34022	0.0950918
	830	285887	5.45619	0.0315804			830	1621640	6.20995	0.091879
	831	217321	5.3371	0.0332587			831	1827330	6.26182	0.104795
	832	150391	5.17722	0.0249522			832	2498950	6.39776	0.125633
	833	2382170	6.37697	0.104053			833	2887010	6.46045	0.176761
	834	414751	5.61779	0.0356063			834	5186200	6.71485	0.148059
	835	6164.9	3.78993	0.00253777			835	2325320	6.36648	0.139325
	836	882948	5.94594	0.0482501			836	4297240	6.63319	0.158701
	837	273972	5.43771	0.0535979			837	5792930	6.7629	0.159573
	838	781363	5.89285	0.0559204			838	1247460	6.09603	0.0530232
	839	56237.6	4.75003	0.0121115			839	1635070	6.21354	0.0598925
	840	550850	5.74103	0.0493579			840	1312630	6.11814	0.0466442
	841	234857	5.3708	0.0235347			841	2916390	6.46485	0.124168
	842	2369740	6.3747	0.108458			842	1856560	6.26871	0.0923883
	843	886508	5.94768	0.0792998			843	2015420	6.30437	0.0984265
	844	314751	5.49797	0.036302			844	1572430	6.19657	0.0846063
	845	465578	5.66799	0.054037			845	4191330	6.62235	0.128466
	846	37863.7	4.57822	0.013516			846	596120	5.77533	0.0216224
	847	39867.2	4.60062	0.0108582			847	1963140	6.29295	0.0889602
	848	966123	5.98503	0.0787064			848	1475370	6.1689	0.0826024
	849	236105	5.37311	0.0318081			849	2548430	6.40627	0.131746
	850	389760	5.5908	0.0557126			850	779447	5.89179	0.0564542
	851	574226	5.75908	0.0489154			851	1663560	6.22104	0.199541
	852	567111	5.75367	0.0636878			852	4446960	6.64806	0.165733
	853	341597	5.53351	0.0350529			853	1007420	6.00321	0.0581386
	854	258387	5.41227	0.043734			854	3270810	6.51466	0.204549
	855	673700	5.82847	0.0755678			855	2029570	6.3074	0.0872347
	856	657748	5.81806	0.0514031			856	5175040	6.71391	0.329112
	857	905291	5.95679	0.0598532			857	2211360	6.34466	0.145117
	858	1288130	6.10996	0.0759284			858	1177510	6.07096	0.0574461
	859	376999	5.57634	0.0397731			859	158509	5.20005	0.025691
	860	220747	5.34389	0.0241037			860	1986790	6.29815	0.14312
	861	174266	5.24121	0.0353141			861	983736	5.99288	0.0908502
	862	145408	5.16259	0.0247183			862	1434970	6.15684	0.0593281
	863	683269	5.83459	0.0526011			863	1791150	6.25313	0.0703075
	864	324517	5.51124	0.0418261			864	252203	5.40175	0.0531754
	865	68045.8	4.8328	0.0152077			865	431407	5.63489	0.0395628
	866	367784	5.56559	0.0305382			866	1557000	6.19229	0.0730519
	867	699293	5.84466	0.0525677			867	1223770	6.0877	0.0832473
	868	151353	5.17999	0.034135			868	1823990	6.26102	0.0936978
	869	1699180	6.23024	0.0938626			869	1722440	6.23614	0.0925007
	870	780295	5.89226	0.0642228			870	2020400	6.30544	0.107128
	871	432842	5.63633	0.0515767			871	2375090	6.37568	0.106113
	872	913078	5.96051	0.0791622			872	1679350	6.22514	0.0834609
	873	25067.4	4.39911	0.00778223			873	2795660	6.44648	0.179809
	874	268963	5.42969	0.041287			874	3305810	6.51928	0.141043
	875	218319	5.33909	0.0135113			875	1836250	6.26393	0.0835024
	876	60084	4.77876	0.0115056			876	1951380	6.29034	0.0690085
	877	1110920	6.04568	0.0919824			877	4204730	6.62374	0.185004
	878	73986	4.86915	0.0343707			878	2416460	6.38318	0.106467
	879	914112	5.961	0.0534879			879	1929760	6.2855	0.085091
	880	275046	5.43941	0.0330227			880	2340960	6.36939	0.175456
	881	408567	5.61126	0.0535538			881	3634580	6.56045	0.142672
	882	1344720	6.12863	0.0841969			882	992754	5.99684	0.110594
	883	13025.2	4.11478	0.00901596			883	1057370	6.02423	0.0787351
	884	409864	5.61264	0.0472207			884	7934750	6.89953	0.337672
	885	192806	5.28512	0.027167			885	1358930	6.1332	0.0737812
	886	703084	5.84701	0.0622662			886	5656470	6.75255	0.237568
	887	282293	5.4507	0.0366592			887	2486900	6.39566	0.0981674
	888	185155	5.26754	0.0249925			888	1861590	6.26988	0.0718362
	889	4063190	6.60887	0.127211			889	1916340	6.28247	0.0930779
	890	1577300	6.19791	0.0754166			890	940445	5.97333	0.048557
	891	3131250	6.49572	0.0995742			891	1942420	6.28834	0.129565
	892	35979.2	4.55605	0.0105548			892	2188890	6.34022	0.13415
	893	821797	5.91476	0.07629			893	1511070	6.17928	0.0615361
	894	204217	5.31009	0.0314336			894	3282290	6.51618	0.187136
	895	1710750	6.23319	0.0779271			895	2425430	6.38479	0.131203
	896	1531330	6.18507	0.094762			896	2363580	6.37357	0.220072
	897	880497	5.94473	0.0714986			897	2194650	6.34137	0.0858767
	898	502801	5.7014	0.0491886			898	1578940	6.19837	0.09871
	899	595451	5.77485	0.06402			899	1957790	6.29177	0.0859386
	900	1805830	6.25668	0.139698			900	2019590	6.30526	0.138048
	901	466254	5.66862	0.0491449			901	1543790	6.18859	0.0896425
	902	3299070	6.51839	0.141971			902	2035260	6.30862	0.105591
	903	43671.4	4.6402	0.0223546			903	2079720	6.318	0.14209
	904	1705140	6.23176	0.0913518			904	2916100	6.4648	0.160606
	905	283001	5.45179	0.0418402			905	1697930	6.22992	0.0875895
	906	88021.4	4.94459	0.0141644			906	2256130	6.35336	0.106272
	907	1409130	6.14895	0.0928611			907	2166060	6.33567	0.0885295
	908	1752300	6.24361	0.112088			908	1201370	6.07968	0.108499
	909	627466	5.79759	0.0767484			909	4674570	6.66974	0.169603
	910	2264260	6.35493	0.12352			910	2384710	6.37744	0.136949
	911	408317	5.611	0.0465503			911	2680410	6.4282	0.241624
	912	119335	5.07677	0.0296993			912	2111480	6.32459	0.0696203
	913	838191	5.92334	0.0516198			913	1328280	6.12329	0.0517028
	914	1311660	6.11782	0.0831552			914	1955940	6.29136	0.111316
	915	107417	5.03107	0.0242969			915	3715170	6.56998	0.197323
	916	2941040	6.4685	0.0878449			916	2143240	6.33107	0.104682
	917	161751	5.20885	0.036557			917	1800440	6.25538	0.0765212
	918	83081.8	4.91951	0.0228722			918	4992270	6.6983	0.173671
	919	1912340	6.28157	0.0823931			919	1414970	6.15075	0.0810778
	920	654197	5.81571	0.0841317			920	1897940	6.27828	0.118184
	921	858085	5.93353	0.0645157			921	2394630	6.37924	0.172427
	922	2865160	6.45715	0.154284			922	1207660	6.08194	0.0624866
	923	1295630	6.11248	0.134858			923	1317280	6.11968	0.0710685
	924	170898	5.23274	0.0353517			924	2464300	6.39169	0.101082
	925	471442	5.67343	0.076824			925	1382110	6.14054	0.0857853
	926	527695	5.72238	0.067117			926	1544850	6.18889	0.0811456
	927	510548	5.70804	0.0582671			927	871577	5.94031	0.0543334
	928	464941	5.6674	0.051879			928	325068	5.51197	0.0327431
	929	276327	5.44142	0.0518809			929	931631	5.96924	0.0580243
	930	398075	5.59996	0.0508004			930	1445590	6.16005	0.0873478
	931	615290	5.78908	0.0478835			931	1819380	6.25992	0.0837549
	932	1649020	6.21723	0.0893024			932	2787800	6.44526	0.0986659
	933	603592	5.78074	0.0564451			933	4516240	6.65478	0.242453
	934	1370920	6.13701	0.0831304			934	3547370	6.54991	0.127041
	935	324110	5.51069	0.0269342			935	2081060	6.31828	0.0899467
	936	512022	5.70929	0.0413749			936	2282120	6.35834	0.130704
	937	2339710	6.36916	0.0977072			937	7000800	6.84515	0.168813
	938	148066	5.17046	0.027574			938	4035290	6.60587	0.171443
	939	406456	5.60901	0.0529013			939	1127590	6.05215	0.0451172
	940	34849.8	4.5422	0.0125845			940	4693990	6.67154	0.182254
	941	1010060	6.00435	0.0781295			941	4527980	6.6559	0.130582
	942	3614220	6.55801	0.172251			942	2026130	6.30667	0.100573
	943	38722.7	4.58797	0.00996055			943	1611340	6.20719	0.090816
	944	4124310	6.61535	0.122131			944	6011370	6.77897	0.170543
	945	802895	5.90466	0.0682084			945	5202520	6.71621	0.130808
	946	3280780	6.51598	0.131084			946	1704560	6.23161	0.103493
	947	985061	5.99346	0.0777526			947	2338870	6.36901	0.106748
	948	842465	5.92555	0.0640078			948	1159000	6.06408	0.0946291
	949	3307140	6.51945	0.235661			949	89024.5	4.94951	0.015562
	950	146669	5.16634	0.0253938			950	2822540	6.45064	0.122448
	951	199903	5.30082	0.0478523			951	3513140	6.5457	0.0891389
	952	1136860	6.05571	0.0878691			952	6323400	6.80095	0.137833
	953	1765510	6.24687	0.103113			953	737144	5.86755	0.0687984
	954	3148440	6.4981	0.148029			954	13322400	7.12458	0.30935
	955	90619.4	4.95722	0.021349			955	2435970	6.38667	0.104449
	956	311466	5.49341	0.0321584			956	1220660	6.08659	0.133745
	957	2851570	6.45508	0.182378			957	6687450	6.82526	0.140829
	958	382575	5.58272	0.0598644			958	6333510	6.80164	0.172182
	959	303055	5.48152	0.0669731			959	343209	5.53556	0.0541674
	960	133261	5.1247	0.0226049			960	2316810	6.36489	0.140023
	961	226647	5.35535	0.0307283			961	4085200	6.61121	0.15068
	962	899643	5.95407	0.0863305			962	2642380	6.422	0.11103
	963	1362370	6.1343	0.086294			963	2367600	6.37431	0.159865
	964	235726	5.37241	0.031437			964	7765830	6.89019	0.172118
	965	516798	5.71332	0.097869			965	2548900	6.40635	0.111581
	966	3079510	6.48848	0.155799			966	4641460	6.66665	0.166932
	967	190259	5.27935	0.0448341			967	1878530	6.27382	0.116066
	968	1613570	6.20779	0.098554			968	2340960	6.36939	0.0881183
	969	270892	5.4328	0.0295024			969	2459750	6.39089	0.109266
	970	3612230	6.55778	0.107362			970	3708400	6.56919	0.117161
	971	1539600	6.18741	0.150824			971	1155840	6.0629	0.072256
	972	488499	5.68886	0.0547903			972	1553560	6.19133	0.101799
	973	575737	5.76022	0.041345			973	8400540	6.92431	0.16616
	974	816123	5.91176	0.0807391			974	2533770	6.40377	0.127601
	975	4185180	6.62171	0.314286			975	2289480	6.35974	0.0907948
	976	79524.8	4.9005	0.0202127			976	2283150	6.35853	0.168374
	977	823663	5.91575	0.0762426			977	729015	5.86274	0.0707104
	978	1129760	6.05299	0.0686635			978	9137040	6.96081	0.25636
	979	2560440	6.40831	0.0806219			979	1226880	6.0888	0.0624685
	980	56284.1	4.75039	0.0120977			980	2735670	6.43706	0.164188
	981	973821	5.98848	0.0548122			981	2145930	6.33162	0.12971
	982	797524	5.90174	0.0935385			982	3310040	6.51983	0.121043
	983	192762	5.28502	0.0309652			983	6198280	6.79227	0.151385
	984	1756530	6.24466	0.087684			984	2063100	6.31452	0.0905079
	985	804245	5.90539	0.0610328			985	2116730	6.32567	0.0835098
	986	1476620	6.16927	0.0872552			986	5661670	6.75294	0.167646
	987	341292	5.53313	0.0361474			987	8610190	6.93501	0.159392
	988	1429660	6.15523	0.0946651			988	1827600	6.26188	0.0851922
	989	30026.5	4.4775	0.0196682			989	5980330	6.77673	0.14668
	990	280179	5.44744	0.0337274			990	1611090	6.20712	0.0727711
	991	509274	5.70695	0.0390282			991	10508600	7.02154	0.17157
	992	10312	4.01334	0.00312176			992	6354390	6.80307	0.187197
	993	219273	5.34099	0.0327813			993	4022750	6.60452	0.158099
	994	83878.4	4.92365	0.0182214			994	17246000	7.23669	0.329455
	995	1698420	6.23005	0.0873223			995	3020400	6.48006	0.12017
	996	997943	5.99911	0.0915994			996	2784480	6.44474	0.0936298
	997	686600	5.8367	0.0870551			997	2423300	6.38441	0.139312
	998	76068.2	4.8812	0.0224339			998	3851800	6.58566	0.125529
	999	152106	5.18215	0.0489131			999	3328840	6.52229	0.170026
	1000	497029	5.69638	0.0481423			1000	2667140	6.42605	0.0900462
	1001	1075320	6.03154	0.078764			1001	4321500	6.63563	0.152058
	1002	794732	5.90022	0.0753055			1002	1246490	6.09569	0.0860133
	1003	1516790	6.18093	0.0685365			1003	521339	5.71712	0.0480695
	1004	1030970	6.01325	0.171288			1004	7175620	6.85586	0.178005
	1005	997716	5.99901	0.108284			1005	7173150	6.85571	0.171528
	1006	233364	5.36803	0.107955			1006	2823980	6.45086	0.0926133
	1007	852457	5.93067	0.087456			1007	2317910	6.3651	0.134962
	1008	2128940	6.32816	0.174387			1008	6459260	6.81018	0.152013
	1009	183187	5.26289	0.0260299			1009	4841160	6.68495	0.12029
	1010	4546120	6.65764	0.14848			1010	8044040	6.90547	0.235247
	1011	330551	5.51924	0.0347073			1011	9300220	6.96849	0.218258
	1012	1231250	6.09035	0.0646715			1012	10243500	7.01045	0.152387
	1013	340255	5.5318	0.0323388			1013	2239340	6.35012	0.0861381
	1014	868604	5.93882	0.0527421			1014	2513180	6.40022	0.0977479
	1015	174038	5.24064	0.0260464			1015	3607520	6.55721	0.0995457
	1016	1377010	6.13894	0.104307			1016	2197280	6.34189	0.108808
	1017	1533750	6.18575	0.0709858			1017	2906120	6.46331	0.118416
	1018	1537130	6.18671	0.0686133			1018	1866650	6.27106	0.0539823
	1019	501649	5.7004	0.0588875			1019	2717820	6.43422	0.111886
	1020	312763	5.49522	0.0329097			1020	3588980	6.55497	0.143047
	1021	72276.9	4.859	0.0205346			1021	13250000	7.12222	0.31536
	1022	286204	5.45668	0.0336627			1022	7073680	6.84965	0.135479
	1023	548590	5.73925	0.0695698			1023	2982180	6.47453	0.0889447
	1024	170896	5.23273	0.0256611			1024	2770940	6.44263	0.089569
	1025	547024	5.73801	0.054292			1025	3118350	6.49392	0.11404
	1026	132397	5.12188	0.024718			1026	6063130	6.7827	0.136334
	1027	136756	5.13595	0.0273614			1027	3094830	6.49064	0.106908
	1028	245871	5.39071	0.0471999			1028	3865510	6.58721	0.108173
	1029	24447.3	4.38823	0.00789994			1029	2516810	6.40085	0.117602
	1030	488191	5.68859	0.0494966			1030	2598500	6.41472	0.112528
	1031	1199170	6.07888	0.0911112			1031	3579140	6.55378	0.17506
	1032	257883	5.41142	0.0356584			1032	3096450	6.49086	0.127815
	1033	450422	5.65362	0.049038			1033	2384790	6.37745	0.0988093
	1034	98488.7	4.99339	0.0216478			1034	3409490	6.53269	0.112212
	1035	274813	5.43904	0.0354414			1035	3078510	6.48834	0.105647
	1036	439615	5.64307	0.0418887			1036	2177920	6.33804	0.101635
	1037	342822	5.53507	0.0412942			1037	5643960	6.75158	0.123878
	1038	537078	5.73004	0.0815172			1038	685132	5.83577	0.0473101
	1039	112402	5.05077	0.0213415			1039	3145710	6.49772	0.137387
	1040	290689	5.46343	0.0379548			1040	1888330	6.27608	0.0875092
	1041	748377	5.87412	0.0648884			1041	3058390	6.48549	0.114345
	1042	804184	5.90536	0.0556146			1042	5751880	6.75981	0.176528
	1043	393288	5.59471	0.045932			1043	6529720	6.81489	0.147801
	1044	608889	5.78454	0.051165			1044	2799810	6.44713	0.103534
	1045	472669	5.67456	0.0511312			1045	4184790	6.62167	0.140242
	1046	829986	5.91907	0.0799883			1046	2945800	6.4692	0.142361
	1047	1236840	6.09231	0.0857704			1047	4265490	6.62997	0.115756
	1048	204550	5.3108	0.0285569			1048	9085080	6.95833	0.247804
	1049	473109	5.67496	0.0481441			1049	3200520	6.50522	0.130141
	1050	67975.1	4.83235	0.0124468			1050	13395800	7.12697	0.295709
	1051	1153910	6.06217	0.0677083			1051	5534610	6.74309	0.146934
	1052	1139200	6.0566	0.0785367			1052	1305650	6.11583	0.063455
	1053	84368.9	4.92618	0.0195997			1053	2635570	6.42087	0.0834914
	1054	37037.8	4.56865	0.0180459			1054	1790660	6.25301	0.0756553
	1055	311708	5.49375	0.0318581			1055	3227940	6.50893	0.0982003
	1056	869987	5.93951	0.0551537			1056	1871750	6.27225	0.0646634
	1057	284346	5.45385	0.0421411			1057	4739610	6.67574	0.111257
	1058	896350	5.95248	0.0752525			1058	9246910	6.966	0.137593
	1059	2583410	6.41219	0.151332			1059	1063650	6.0268	0.0406041
	1060	156779	5.19529	0.0206718			1060	9667320	6.98531	0.113733
	1061	573549	5.75857	0.0506215			1061	5107610	6.70822	0.0851684
	1062	41893	4.62214	0.011781			1062	153329	5.18562	0.0191528
	1063	248889	5.39601	0.0427185			1063	3419170	6.53392	0.138844
	1064	139160	5.14351	0.0269959			1064	4784230	6.67981	0.20941
	1065	330367	5.519	0.0400321			1065	6038300	6.78091	0.152243
	1066	329240	5.51751	0.0370859			1066	7089540	6.85062	0.144455
	1067	805748	5.9062	0.0754718			1067	6849460	6.83566	0.136312
	1068	987123	5.99437	0.0782195			1068	5335330	6.72716	0.108161
	1069	1217070	6.08532	0.114192			1069	2214390	6.34525	0.0536623
	1070	722042	5.85856	0.0653524			1070	1896250	6.2779	0.0674426
	1071	137376	5.13791	0.0225431			1071	13355700	7.12567	0.374697
	1072	142817	5.15478	0.0258552			1072	3999290	6.60198	0.16885
	1073	403215	5.60554	0.0470181			1073	4975220	6.69681	0.18232
	1074	163034	5.21228	0.0220498			1074	3334960	6.52309	0.105181
	1075	803010	5.90472	0.0532527			1075	3950250	6.59662	0.126915
	1076	9309.81	3.96894	0.00624367			1076	1049800	6.02111	0.0460241
	1077	396827	5.5986	0.0367435			1077	14976500	7.17541	0.227312
	1078	3503120	6.54446	0.195049			1078	4950690	6.69467	0.103872
	1079	1564170	6.19428	0.0824783			1079	6979250	6.84381	0.154281
	1080	374383	5.57332	0.0454645			1080	2648840	6.42306	0.0778181
	1081	1814120	6.25867	0.0970811			1081	1779820	6.25038	0.0542328
	1082	217241	5.33694	0.0293458			1082	11688700	7.06777	0.136017
	1083	389012	5.58996	0.0466366			1083	5459780	6.73718	0.103843
	1084	443833	5.64722	0.0432634			1084	6282870	6.79816	0.13365
	1085	498089	5.69731	0.0464182			1085	1714980	6.23426	0.0346187
	1086	1242340	6.09424	0.096939			1086	1771550	6.24835	0.077842
	1087	148674	5.17224	0.0306091			1087	1793870	6.25379	0.085803
	1088	577240	5.76136	0.0466264			1088	6632490	6.82168	0.12113
	1089	57289.7	4.75808	0.0185137			1089	2822240	6.45059	0.081142
	1090	697972	5.84384	0.0748532			1090	2362110	6.3733	0.0643444
	1091	221416	5.34521	0.0272461			1091	5622880	6.74996	0.124116
	1092	782998	5.89376	0.0544565			1092	4588790	6.6617	0.129888
	1093	1014510	6.00626	0.0740602			1093	1882810	6.27481	0.0691766
	1094	178067	5.25058	0.0309473			1094	8563030	6.93263	0.117034
	1095	620381	5.79266	0.0656062			1095	3747080	6.57369	0.0639097
	1096	403135	5.60545	0.0463634			1096	1517270	6.18106	0.0391687
	1097	98517	4.99351	0.0208143			1097	2578630	6.41139	0.0948815
	1098	630128	5.79943	0.0537133			1098	10763800	7.03197	0.232773
	1099	586514	5.76828	0.0486547			1099	4211030	6.62439	0.0798485
	1100	620774	5.79293	0.0583419			1100	1792290	6.25341	0.12802
	1101	218973	5.34039	0.0317741			1101	149278	5.174	0.0209185
	1102	232566	5.36655	0.0532076			1102	516662	5.71321	0.0412959
	1103	1150930	6.06105	0.079842			1103	1276620	6.10606	0.0884997
	1104	94485.8	4.97537	0.0243693			1104	1452310	6.16206	0.123274
	1105	8011.56	3.90372	0.00532963			1105	638635	5.80525	0.0687197
	1106	63074.6	4.79985	0.014501			1106	2178530	6.33816	0.131949
	1107	124096	5.09376	0.0210015			1107	2990950	6.47581	0.190977
	1108	224399	5.35102	0.0256535			1108	215773	5.334	0.0276029
	1109	145562	5.16305	0.0322373			1109	1301360	6.1144	0.0753967
	1110	962162	5.98325	0.0959592			1110	1351780	6.13091	0.0698193
	1111	689837	5.83875	0.0561527			1111	1414250	6.15053	0.108678
	1112	401121	5.60328	0.0419614			1112	1252920	6.09792	0.139033
	1113	602085	5.77966	0.0593749			1113	1447450	6.1606	0.0839056
	1114	134875	5.12993	0.0238327			1114	997976	5.99912	0.0667049
	1115	189327	5.27721	0.0386969			1115	1615370	6.20827	0.134334
	1116	865717	5.93738	0.0906469			1116	1907360	6.28043	0.117914
	1117	638323	5.80504	0.0576196			1117	3472520	6.54064	0.196883
	1118	108924	5.03712	0.0288931			1118	1448300	6.16086	0.0878972
	1119	94271.5	4.97438	0.020262			1119	1615920	6.20842	0.120427
	1120	291454	5.46457	0.0370923			1120	1625130	6.21089	0.0880726
	1121	234665	5.37045	0.0384229			1121	2714540	6.4337	0.188121
	1122	459722	5.6625	0.0411376			1122	687308	5.83715	0.0725856
	1123	1193270	6.07674	0.0842591			1123	1462830	6.16519	0.095964
	1124	395312	5.59694	0.038711			1124	1592250	6.20201	0.10505
	1125	622418	5.79408	0.0674248			1125	634237	5.80225	0.0508922
	1126	305379	5.48484	0.0440667			1126	1762280	6.24607	0.123414
	1127	692702	5.84055	0.0539484			1127	1031880	6.01363	0.0437479
	1128	428962	5.63242	0.0415026			1128	701639	5.84611	0.0625516
	1129	911232	5.95963	0.0704367			1129	1926760	6.28483	0.118062
	1130	281713	5.44981	0.0454592			1130	1342650	6.12796	0.0958453
	1131	24169.2	4.38326	0.0119576			1131	2061970	6.31428	0.131187
	1132	1964280	6.2932	0.103061			1132	1864250	6.2705	0.114447
	1133	160916	5.2066	0.0191971			1133	1042800	6.0182	0.0845212
	1134	192261	5.28389	0.0353621			1134	2079020	6.31786	0.136287
	1135	126095	5.1007	0.0239386			1135	1621840	6.21001	0.0901786
	1136	1160440	6.06462	0.0907342			1136	2043700	6.31042	0.107368
	1137	726269	5.8611	0.0691079			1137	615282	5.78907	0.0702714
	1138	528420	5.72298	0.0586761			1138	1274060	6.10519	0.0797646
	1139	258604	5.41264	0.0341849			1139	807368	5.90707	0.089683
	1140	59112	4.77168	0.0189872			1140	3786480	6.57824	0.124848
	1141	666598	5.82386	0.056929			1141	1482100	6.17088	0.110525
	1142	528084	5.7227	0.0556858			1142	788098	5.89658	0.0640485
	1143	206306	5.31451	0.0238519			1143	1599280	6.20392	0.0894712
	1144	233493	5.36827	0.0277781			1144	938516	5.97244	0.0767715
	1145	93534.1	4.97097	0.0248506			1145	1006200	6.00268	0.0667169
	1146	413297	5.61626	0.047709			1146	710471	5.85155	0.0455354
	1147	141992	5.15226	0.0343322			1147	1539080	6.18726	0.0940333
	1148	49301.4	4.69286	0.0118642			1148	1319140	6.12029	0.0468333
	1149	115022	5.06078	0.0194986			1149	1004350	6.00189	0.0866402
	1150	736953	5.86744	0.0691222			1150	1062730	6.02642	0.0751781
	1151	553791	5.74335	0.0470445			1151	1164830	6.06626	0.0889872
	1152	123892	5.09304	0.0187638			1152	1231790	6.09054	0.110995
	1153	307014	5.48716	0.02859			1153	712486	5.85278	0.0716669
	1154	484636	5.68542	0.0419547			1154	1465410	6.16596	0.0677471
	1155	774421	5.88898	0.0696115			1155	1521430	6.18225	0.0889902
	1156	31752.4	4.50178	0.01011			1156	1411470	6.14967	0.0871974
	1157	465584	5.668	0.053369			1157	1626450	6.21124	0.0807455
	1158	523061	5.71855	0.0578853			1158	1186650	6.07432	0.0690774
	1159	241695	5.38327	0.0319837			1159	2083350	6.31876	0.110341
	1160	772003	5.88762	0.0832229			1160	1121540	6.04981	0.0565201
	1161	778158	5.89107	0.0942613			1161	1461330	6.16475	0.0873194
	1162	271800	5.43425	0.0441755			1162	2628440	6.4197	0.106009
	1163	256501	5.40909	0.0419261			1163	1717150	6.23481	0.0978175
	1164	183716	5.26415	0.0343664			1164	1449580	6.16124	0.0823353
	1165	220464	5.34334	0.0280892			1165	957581	5.98118	0.0994559
	1166	373458	5.57224	0.0423636			1166	1157470	6.06351	0.0829257
	1167	658776	5.81874	0.0827787			1167	823103	5.91545	0.0677878
	1168	439039	5.6425	0.0403599			1168	1068220	6.02866	0.100886
	1169	515364	5.71211	0.0512555			1169	1195660	6.07761	0.0638052
	1170	72608.1	4.86099	0.0172853			1170	1646520	6.21657	0.081878
	1171	2182410	6.33894	0.101714			1171	368918	5.56693	0.0274202
	1172	251072	5.3998	0.0271251			1172	712378	5.85271	0.0750565
	1173	774531	5.88904	0.0756153			1173	578039	5.76196	0.0550079
	1174	1019100	6.00822	0.0590855			1174	534076	5.7276	0.0472757
	1175	813255	5.91023	0.067107			1175	1427430	6.15455	0.0905367
	1176	1245660	6.0954	0.0725127			1176	1543890	6.18862	0.12773
	1177	874379	5.9417	0.0872442			1177	1459670	6.16425	0.0867192
	1178	249947	5.39785	0.051751			1178	1058540	6.02471	0.0490799
	1179	410062	5.61285	0.0383774			1179	1676350	6.22436	0.0798892
	1180	138345	5.14096	0.0232489			1180	463842	5.66637	0.0180262
	1181	275615	5.4403	0.0459477			1181	359425	5.55561	0.0119695
	1182	42018.8	4.62344	0.0121498			1182	1978940	6.29643	0.0721578
	1183	82075.6	4.91421	0.0262536			1183	8018570	6.9041	0.139128
	1184	54778.9	4.73861	0.0133608			1184	3521260	6.5467	0.104114
	1185	1181180	6.07232	0.0968529			1185	3425920	6.53478	0.110338
	1186	786858	5.8959	0.059362			1186	2125550	6.32747	0.100424
	1187	1133760	6.05452	0.0621526			1187	2203130	6.34304	0.0797198
	1188	126098	5.10071	0.0232165			1188	11634700	7.06576	0.25373
	1189	520105	5.71609	0.0667997			1189	4974270	6.69673	0.137136
	1190	276086	5.44104	0.0370888			1190	11584500	7.06388	0.173649
	1191	534480	5.72793	0.0527905			1191	2825550	6.4511	0.0967582
	1192	176026	5.24558	0.0338351			1192	3344910	6.52438	0.106197
	1193	240784	5.38163	0.0278427			1193	1103840	6.04291	0.0513836
	1194	25572	4.40776	0.0118312			1194	5242250	6.71952	0.128598
	1195	936619	5.97156	0.0674008			1195	2521560	6.40167	0.0813594
	1196	855916	5.93243	0.0759104			1196	675368	5.82954	0.0334128
	1197	167904	5.22506	0.0174676			1197	1839630	6.26473	0.0506899
	1198	269982	5.43133	0.0387134			1198	2203660	6.34314	0.0693236
	1199	164856	5.2171	0.0380316			1199	2630050	6.41996	0.113293
	1200	825605	5.91677	0.0663626			1200	17453500	7.24188	0.203897
	1201	1581440	6.19905	0.13913			1201	3029820	6.48142	0.0949579
	1202	229781	5.36131	0.0301706			1202	9958310	6.99819	0.142492
	1203	765912	5.88418	0.0711639			1203	5909130	6.77152	0.147488
	1204	265983	5.42485	0.0529961			1204	7896550	6.89744	0.143566
	1205	295744	5.47092	0.0520947			1205	9948920	6.99778	0.181097
	1206	342314	5.53442	0.0388314			1206	2168020	6.33606	0.119345
	1207	730526	5.86364	0.0700171			1207	6817360	6.83362	0.17949
	1208	202190	5.30576	0.0357712			1208	4370270	6.64051	0.176119
	1209	642544	5.8079	0.0664395			1209	3013090	6.47901	0.0977382
	1210	62828.4	4.79816	0.0186495			1210	3047480	6.48394	0.154619
	1211	438110	5.64158	0.0631167			1211	6307050	6.79983	0.123818
	1212	90635.4	4.9573	0.0183322			1212	7212930	6.85811	0.154273
	1213	119798	5.07845	0.0237652			1213	912808	5.96038	0.044965
	1214	641254	5.80703	0.0660643			1214	6973520	6.84345	0.207951
	1215	65378.4	4.81543	0.0216896			1215	2619140	6.41816	0.110903
	1216	805983	5.90633	0.0643818			1216	13502700	7.13042	0.187298
	1217	1031640	6.01353	0.0967427			1217	12964500	7.11276	0.195454
	1218	175909	5.24529	0.0423896			1218	6441890	6.80901	0.123574
	1219	298885	5.4755	0.0339672			1219	3440160	6.53658	0.114034
	1220	228922	5.35969	0.0287219			1220	2501170	6.39814	0.11294
	1221	183337	5.26325	0.0355534			1221	4589940	6.66181	0.118725
	1222	119080	5.07584	0.0165698			1222	2384550	6.37741	0.0594309
	1223	302029	5.48005	0.0376741			1223	7949700	6.90035	0.147015
	1224	408437	5.61113	0.0411789			1224	1347180	6.12943	0.0869353
	1225	231804	5.36512	0.0245443			1225	679354	5.8321	0.0636021
	1226	600423	5.77846	0.0427022			1226	1405860	6.14794	0.0400412
	1227	1152720	6.06172	0.0627768			1227	3117570	6.49382	0.0901943
	1228	2700990	6.43152	0.130622			1228	2361970	6.37327	0.0652909
	1229	288198	5.45969	0.0472406			1229	6705370	6.82642	0.154673
	1230	39063.5	4.59177	0.0124147			1230	2063060	6.31451	0.0877057
	1231	44813.8	4.65141	0.0114844			1231	13869700	7.14207	0.169996
	1232	281673	5.44975	0.0356071			1232	1624750	6.21079	0.0922873
	1233	222895	5.3481	0.0364188			1233	7606530	6.88119	0.197294
	1234	102737	5.01173	0.0250213			1234	3577950	6.55363	0.119338
	1235	434567	5.63806	0.0395529			1235	2990950	6.47581	0.113418
	1236	614057	5.78821	0.0880621			1236	5295990	6.72395	0.121684
	1237	31781.2	4.50217	0.0110926			1237	8832450	6.94608	0.15586
	1238	166987	5.22268	0.0284882			1238	2074180	6.31685	0.0927994
	1239	129394	5.11191	0.0237825			1239	7807870	6.89253	0.145422
	1240	194444	5.28879	0.0450737			1240	2789740	6.44556	0.0916931
	1241	99753.7	4.99893	0.0237762			1241	2430260	6.38565	0.132188
	1242	478884	5.68023	0.0445094			1242	1879850	6.27412	0.080319
	1243	357202	5.55291	0.0422027			1243	2560530	6.40833	0.0905316
	1244	321236	5.50682	0.0410973			1244	7903690	6.89783	0.151493
	1245	246488	5.3918	0.0379313			1245	2962160	6.47161	0.144779
	1246	659101	5.81895	0.0670658			1246	599600	5.77786	0.0551605
	1247	404040	5.60642	0.0407353			1247	2953430	6.47033	0.118001
	1248	400491	5.60259	0.0458695			1248	7883340	6.89671	0.212087
	1249	221638	5.34564	0.0367965			1249	2468720	6.39247	0.0879768
	1250	391138	5.59233	0.0402793			1250	6066110	6.78291	0.265262
	1251	360406	5.55679	0.0478649			1251	2566250	6.4093	0.102312
	1252	615586	5.78929	0.0529027			1252	8510960	6.92998	0.175629
	1253	747188	5.87343	0.0732798			1253	3946990	6.59627	0.143
	1254	579155	5.76279	0.046387			1254	5281090	6.72272	0.132647
	1255	29779.4	4.47392	0.0153285			1255	3079710	6.48851	0.149666
	1256	82462.3	4.91626	0.017726			1256	2049250	6.31159	0.0918937
	1257	231430	5.36442	0.0432454			1257	8237800	6.91581	0.16613
	1258	59036	4.77112	0.0206689			1258	3984100	6.60033	0.103957
	1259	155313	5.19121	0.0289479			1259	4139940	6.61699	0.189619
	1260	338942	5.53013	0.04479			1260	2736410	6.43718	0.102033
	1261	857068	5.93302	0.0725359			1261	2735550	6.43704	0.0816429
	1262	760252	5.88096	0.0610914			1262	1615300	6.20825	0.0744788
	1263	229130	5.36008	0.0423716			1263	13308100	7.12412	0.247219
	1264	1033210	6.01419	0.0793488			1264	2313730	6.36431	0.0831658
	1265	438534	5.642	0.0496078			1265	6768170	6.83047	0.14403
	1266	1428070	6.15475	0.116147			1266	2031770	6.30787	0.0872796
	1267	756122	5.87859	0.060746			1267	6871760	6.83707	0.136868
	1268	75334.7	4.877	0.0161497			1268	4075580	6.61019	0.161295
	1269	23588.8	4.37271	0.00977162			1269	1307320	6.11638	0.0726725
	1270	905469	5.95687	0.0832799			1270	4826440	6.68363	0.172788
	1271	207612	5.31725	0.0427882			1271	3714070	6.56985	0.105787
	1272	1062260	6.02623	0.0880123			1272	2588430	6.41304	0.0975333
	1273	1082480	6.03442	0.111891			1273	2342030	6.36959	0.0984868
	1274	204459	5.31061	0.0348944			1274	16023600	7.20476	0.192405
	1275	703518	5.84728	0.0785105			1275	3034640	6.48211	0.114932
	1276	844723	5.92671	0.0977796			1276	5027430	6.70135	0.123366
	1277	171117	5.23329	0.0344912			1277	3415730	6.53348	0.0985608
	1278	114448	5.05861	0.0253757			1278	18842800	7.27515	0.240716
	1279	752982	5.87678	0.0757216			1279	10195300	7.0084	0.157022
	1280	62119.8	4.79323	0.0139532			1280	1099770	6.0413	0.06299
	1281	244319	5.38796	0.0318285			1281	6902090	6.83898	0.164118
	1282	409015	5.61174	0.0492279			1282	1791910	6.25332	0.0793111
	1283	166266	5.2208	0.0313672			1283	2616670	6.41775	0.0795136
	1284	240607	5.38131	0.0347255			1284	3219810	6.50783	0.106085
	1285	602453	5.77992	0.0585074			1285	3109130	6.49264	0.105185
	1286	657040	5.81759	0.0769358			1286	1679640	6.22522	0.0706131
	1287	993890	5.99734	0.0810196			1287	2602740	6.41543	0.0833225
	1288	287680	5.45891	0.0420834			1288	3070760	6.48725	0.0987192
	1289	512476	5.70967	0.059569			1289	4375330	6.64101	0.104178
	1290	284716	5.45441	0.0517818			1290	2235450	6.34936	0.10836
	1291	123182	5.09055	0.020683			1291	4147560	6.61779	0.140433
	1292	668644	5.82519	0.0684033			1292	3789570	6.57859	0.0926599
	1293	315200	5.49859	0.0401507			1293	4376750	6.64115	0.123885
	1294	708606	5.8504	0.0731978			1294	9318480	6.96935	0.191852
	1295	521609	5.71735	0.0479941			1295	1348300	6.12979	0.106879
	1296	226304	5.35469	0.0222841			1296	3757040	6.57485	0.107804
	1297	55217.3	4.74208	0.0216852			1297	12779000	7.1065	0.202619
	1298	596055	5.77529	0.0475817			1298	8639340	6.93648	0.201657
	1299	219051	5.34055	0.029452			1299	2470280	6.39275	0.110688
	1300	270731	5.43254	0.0451052			1300	4265310	6.62995	0.131347
	1301	320333	5.5056	0.0414844			1301	1846450	6.26634	0.0898286
	1302	232406	5.36625	0.0320826			1302	1140250	6.057	0.0565855
	1303	671084	5.82678	0.0740764			1303	1574790	6.19722	0.0837447
	1304	70697.7	4.84941	0.0178517			1304	2996070	6.47655	0.15795
	1305	422050	5.62536	0.039769			1305	1668310	6.22228	0.0911598
	1306	412920	5.61587	0.0446344			1306	1740200	6.2406	0.12093
	1307	1495840	6.17489	0.0956226			1307	1665620	6.22158	0.0744375
	1308	251408	5.40038	0.0451927			1308	1931750	6.28595	0.0922574
	1309	354762	5.54994	0.0552381			1309	4392450	6.64271	0.143327
	1310	1221640	6.08694	0.0998483			1310	5095600	6.7072	0.161787
	1311	127608	5.10588	0.0271794			1311	2007380	6.30263	0.0884217
	1312	194424	5.28875	0.0342531			1312	2051590	6.31209	0.0813499
	1313	957182	5.98099	0.0613094			1313	5212850	6.71708	0.145983
	1314	582396	5.76522	0.061522			1314	1897730	6.27823	0.0951935
	1315	281679	5.44975	0.0359076			1315	3961780	6.59789	0.175034
	1316	1185920	6.07406	0.08388			1316	2624310	6.41902	0.149142
	1317	829209	5.91866	0.0526744			1317	5018570	6.70058	0.172585
	1318	981181	5.99175	0.0835691			1318	1472610	6.16809	0.0745494
	1319	402049	5.60428	0.0397405			1319	2194730	6.34138	0.0946207
	1320	55045	4.74072	0.0188773			1320	4449270	6.64829	0.150645
	1321	947587	5.97662	0.0480735			1321	3060020	6.48572	0.13061
	1322	228246	5.3584	0.039609			1322	5477380	6.73857	0.1541
	1323	46784.4	4.6701	0.0238			1323	2768480	6.44224	0.0934384
	1324	464970	5.66742	0.0474015			1324	4664260	6.66878	0.10893
	1325	1392070	6.14366	0.0911601			1325	2332980	6.36791	0.0900849
	1326	1007990	6.00346	0.0798672			1326	2328540	6.36708	0.099682
	1327	385239	5.58573	0.0340388			1327	1359600	6.13341	0.0672665
	1328	151210	5.17958	0.0312186			1328	3474370	6.54088	0.153459
	1329	1208520	6.08225	0.106374			1329	2087800	6.31969	0.0934857
	1330	2915840	6.46476	0.100578			1330	1718460	6.23514	0.0730017
	1331	536077	5.72923	0.0393526			1331	2937100	6.46792	0.0879105
	1332	759038	5.88026	0.0517334			1332	2973680	6.47329	0.131722
	1333	1140670	6.05716	0.0591923			1333	2398020	6.37985	0.0788681
	1334	2353710	6.37175	0.107758			1334	2950680	6.46992	0.123566
	1335	687523	5.83729	0.0550032			1335	5103320	6.70785	0.140959
	1336	508623	5.7064	0.0493408			1336	4643500	6.66685	0.154178
	1337	1770950	6.24821	0.0887667			1337	2466730	6.39212	0.109045
	1338	701629	5.84611	0.0582877			1338	2301880	6.36208	0.0890188
	1339	2674390	6.42722	0.0995063			1339	1954790	6.2911	0.0893814
	1340	62852.2	4.79832	0.0105087			1340	2684370	6.42884	0.157005
	1341	618799	5.79155	0.0403298			1341	6453710	6.80981	0.154434
	1342	228004	5.35794	0.0251472			1342	2885600	6.46024	0.186853
	1343	526153	5.72111	0.0391164			1343	2040660	6.30977	0.100107
	1344	539316	5.73184	0.0687536			1344	4766760	6.67822	0.190097
	1345	1352570	6.13116	0.0826524			1345	5234170	6.71885	0.152204
	1346	63090.8	4.79997	0.0175467			1346	1868760	6.27155	0.0899122
	1347	1062320	6.02626	0.0571414			1347	2266820	6.35542	0.0859483
	1348	3942760	6.5958	0.137608			1348	2234720	6.34922	0.106241
	1349	860657	5.93483	0.0534649			1349	3968530	6.59863	0.121658
	1350	350610	5.54482	0.0277662			1350	2216750	6.34572	0.11537
	1351	1225290	6.08824	0.0784608			1351	2509240	6.39954	0.11641
	1352	334792	5.52478	0.0311684			1352	2207100	6.34382	0.122631
	1353	3102800	6.49175	0.126479			1353	1532980	6.18554	0.0664168
	1354	508548	5.70633	0.0351259			1354	1796820	6.2545	0.0745007
	1355	1362850	6.13445	0.0728577			1355	4104860	6.6133	0.119936
	1356	1009010	6.0039	0.0648256			1356	2476830	6.3939	0.119894
	1357	2942500	6.46872	0.0905397			1357	2413440	6.38264	0.0955019
	1358	11590.6	4.06411	0.00367092			1358	1274020	6.10518	0.0637931
	1359	1593690	6.2024	0.0996642			1359	759768	5.88068	0.0546343
	1360	28800.7	4.4594	0.0114528			1360	2268160	6.35567	0.115622
	1361	503449	5.70196	0.033358			1361	609371	5.78488	0.0468859
	1362	2901380	6.4626	0.117479			1362	2635600	6.42088	0.0994464
	1363	735149	5.86638	0.0422673			1363	2044580	6.3106	0.0735103
	1364	1770100	6.248	0.0982651			1364	330764	5.51952	0.0244976
	1365	2406240	6.38134	0.123207			1365	1190700	6.0758	0.0677633
	1366	818999	5.91328	0.0443561			1366	2690090	6.42977	0.105298
	1367	2916330	6.46484	0.112686			1367	659558	5.81925	0.0507083
	1368	1039880	6.01698	0.0587995			1368	1852860	6.26784	0.0988402
	1369	2835040	6.45256	0.115183			1369	862959	5.93599	0.0483363
	1370	112298	5.05037	0.0217483			1370	3127760	6.49523	0.168227
	1371	840551	5.92456	0.0445407			1371	1372390	6.13748	0.0510619
	1372	74585.9	4.87266	0.0131392			1372	2298870	6.36151	0.107296
	1373	1034350	6.01467	0.0810761			1373	7203040	6.85752	0.251514
	1374	363818	5.56088	0.0436421			1374	782795	5.89365	0.0645839
	1375	1258130	6.09973	0.0942217			1375	1424510	6.15367	0.0943557
	1376	902045	5.95523	0.0655002			1376	1153480	6.06201	0.0806779
	1377	182313	5.26082	0.0357235			1377	593659	5.77354	0.0468315
	1378	469612	5.67174	0.0536851			1378	2445660	6.3884	0.0986435
	1379	210217	5.32267	0.0253906			1379	879085	5.94403	0.0702092
	1380	1379870	6.13984	0.0954319			1380	441416	5.64485	0.0503065
	1381	2326270	6.36666	0.101498			1381	853326	5.93111	0.0779928
	1382	3142540	6.49728	0.131593			1382	735492	5.86658	0.0567498
	1383	100516	5.00224	0.0139749			1383	1417600	6.15155	0.0742693
	1384	1842810	6.26548	0.0865874			1384	521787	5.71749	0.0519045
	1385	182027	5.26014	0.0219794			1385	1417810	6.15162	0.0751583
	1386	1501480	6.17652	0.0871392			1386	1326810	6.12281	0.0748634
	1387	2129290	6.32823	0.0925751			1387	1652750	6.21821	0.11963
	1388	506270	5.70438	0.0424377			1388	459741	5.66251	0.0502589
	1389	983358	5.99271	0.0665396			1389	1014260	6.00615	0.0744945
	1390	88414	4.94652	0.0134474			1390	1015620	6.00673	0.0707299
	1391	1993360	6.29959	0.105151			1391	657607	5.81797	0.0611588
	1392	249479	5.39703	0.0225366			1392	1741980	6.24104	0.115767
	1393	1335610	6.12568	0.0740774			1393	626667	5.79704	0.0893957
	1394	341569	5.53348	0.045616			1394	965143	5.98459	0.0945904
	1395	606495	5.78283	0.0313319			1395	1825420	6.26136	0.141981
	1396	207622	5.31727	0.0269679			1396	1567970	6.19534	0.102182
	1397	768733	5.88578	0.0965854			1397	1203160	6.08032	0.084274
	1398	36050.2	4.55691	0.0116569			1398	2059740	6.31381	0.103224
	1399	333021	5.52247	0.0401663			1399	1111040	6.04573	0.0756539
	1400	609501	5.78497	0.0536795			1400	818010	5.91276	0.0641606
	1401	110091	5.04175	0.0272344			1401	1049320	6.02091	0.0871858
	1402	665619	5.82323	0.0746791			1402	809096	5.908	0.0931162
	1403	460562	5.66329	0.0632035			1403	620642	5.79284	0.0456644
	1404	1511190	6.17932	0.0735817			1404	1823190	6.26083	0.0881636
	1405	224986	5.35216	0.0379012			1405	692485	5.84041	0.0648101
	1406	270385	5.43198	0.0291752			1406	1866810	6.2711	0.139126
	1407	1352220	6.13105	0.0880432			1407	2195670	6.34157	0.109565
	1408	13059.9	4.11594	0.0086437			1408	1779500	6.2503	0.100316
	1409	401045	5.60319	0.0419649			1409	1262790	6.10133	0.075518
	1410	210556	5.32337	0.0251149			1410	1432720	6.15616	0.0847266
	1411	1149320	6.06044	0.0680439			1411	1860110	6.26954	0.102897
	1412	550091	5.74043	0.072813			1412	980206	5.99132	0.0630873
	1413	2928610	6.46666	0.111959			1413	834778	5.92157	0.0774428
	1414	1199690	6.07907	0.0589321			1414	1910260	6.28109	0.102504
	1415	777661	5.89079	0.0498507			1415	669878	5.826	0.0495796
	1416	47285.9	4.67473	0.0126964			1416	814471	5.91088	0.0635911
	1417	706853	5.84933	0.0652386			1417	734701	5.86611	0.0683338
	1418	179744	5.25465	0.0316493			1418	1082380	6.03438	0.0888606
	1419	287405	5.45849	0.039463			1419	2649350	6.42314	0.111135
	1420	456769	5.6597	0.0558783			1420	1027700	6.01187	0.0506228
	1421	96206.8	4.98321	0.0181564			1421	3530050	6.54778	0.151126
	1422	683227	5.83457	0.0742942			1422	705785	5.84867	0.0507385
	1423	1729440	6.23791	0.0955139			1423	2154130	6.33327	0.119242
	1424	1418260	6.15176	0.0714216			1424	612165	5.78687	0.0472784
	1425	803081	5.90476	0.0679433			1425	986253	5.99399	0.0612464
	1426	130440	5.11541	0.0241224			1426	964708	5.9844	0.0902802
	1427	561717	5.74952	0.053189			1427	412992	5.61594	0.0414908
	1428	81132	4.90919	0.0137208			1428	875874	5.94244	0.0469107
	1429	897358	5.95297	0.0535475			1429	861298	5.93515	0.0515451
	1430	11578.9	4.06367	0.0034393			1430	1151260	6.06117	0.0696147
	1431	265468	5.42401	0.033743			1431	1029130	6.01247	0.0512726
	1432	522915	5.71843	0.0698855			1432	1156920	6.0633	0.0924736
	1433	360162	5.5565	0.0469442			1433	1832740	6.2631	0.0783407
	1434	557069	5.74591	0.0438849			1434	5405280	6.73282	0.166003
	1435	933235	5.96999	0.0704852			1435	1490280	6.17327	0.0913245
	1436	51084.3	4.70829	0.0213595			1436	1106840	6.04408	0.0809939
	1437	156821	5.1954	0.0240977			1437	3568320	6.55246	0.128762
	1438	57507.2	4.75972	0.0124722			1438	492190	5.69213	0.0326319
	1439	197260	5.29504	0.0295296			1439	1277840	6.10648	0.0665823
	1440	162149	5.20991	0.025247			1440	1098570	6.04083	0.069558
	1441	319575	5.50457	0.0277829			1441	1239100	6.09311	0.0647057
	1442	1206580	6.08156	0.0786996			1442	712936	5.85305	0.0518331
	1443	287281	5.45831	0.0497047			1443	1530540	6.18484	0.0945014
	1444	641631	5.80729	0.0475273			1444	1132520	6.05405	0.0654037
	1445	1453400	6.16239	0.0864075			1445	993162	5.99702	0.0565383
	1446	36008.2	4.5564	0.0202029			1446	376892	5.57622	0.0326716
	1447	939244	5.97278	0.0819751			1447	1187600	6.07467	0.14229
	1448	9684.89	3.98609	0.00301504			1448	1151420	6.06123	0.105085
	1449	759126	5.88031	0.0745071			1449	1270550	6.10399	0.113198
	1450	552781	5.74255	0.0555403			1450	801909	5.90413	0.0888118
	1451	341083	5.53286	0.0446049			1451	1411660	6.14973	0.108914
	1452	140414	5.14741	0.0235658			1452	1249020	6.09657	0.0721405
	1453	912799	5.96038	0.0753307			1453	997032	5.99871	0.0837318
	1454	181753	5.25948	0.0285611			1454	1431320	6.15574	0.0960541
	1455	367747	5.56555	0.0350085			1455	822210	5.91498	0.0731009
	1456	131595	5.11924	0.0262011			1456	968127	5.98593	0.0577445
	1457	868243	5.93864	0.0888378			1457	1154900	6.06254	0.0866071
	1458	1381310	6.14029	0.111854			1458	573988	5.7589	0.0549473
	1459	207337	5.31668	0.0284429			1459	2801420	6.44738	0.150772
	1460	490723	5.69084	0.0389588			1460	622066	5.79384	0.0637687
	1461	93444	4.97055	0.0131057			1461	4156000	6.61868	0.200281
	1462	1609780	6.20677	0.0941133			1462	606636	5.78293	0.047647
	1463	215941	5.33434	0.0373657			1463	1526350	6.18365	0.110145
	1464	568729	5.75491	0.0578479			1464	1508920	6.17867	0.0917442
	1465	191100	5.28126	0.0227805			1465	1315380	6.11905	0.0836226
	1466	2235660	6.34941	0.0952402			1466	1000680	6.0003	0.130864
	1467	388502	5.58939	0.0468424			1467	1285180	6.10896	0.0900263
	1468	892483	5.9506	0.0706333			1468	1060620	6.02556	0.0559342
	1469	1178090	6.07118	0.0710594			1469	1955670	6.2913	0.101947
	1470	1000240	6.0001	0.054356			1470	1998470	6.3007	0.101586
	1471	975958	5.98943	0.059893			1471	580061	5.76347	0.0743852
	1472	630585	5.79974	0.0672163			1472	678028	5.83125	0.0633152
	1473	1312940	6.11824	0.0886101			1473	936808	5.97165	0.0795744
	1474	592972	5.77303	0.0475208			1474	1028230	6.01209	0.0879451
	1475	1584970	6.20002	0.127477			1475	1214670	6.08446	0.0890094
	1476	1949500	6.28992	0.0919071			1476	1417030	6.15138	0.120774
	1477	153557	5.18627	0.0221209			1477	536412	5.7295	0.0566013
	1478	730617	5.86369	0.0422748			1478	1855470	6.26845	0.101982
	1479	445579	5.64892	0.0368411			1479	2447650	6.38875	0.125212
	1480	1726320	6.23712	0.0668136			1480	933057	5.96991	0.0667408
	1481	1756460	6.24464	0.0927913			1481	926375	5.96679	0.0771666
	1482	185507	5.26836	0.0255438			1482	1177550	6.07098	0.0809489
	1483	1239670	6.09331	0.0702513			1483	722693	5.85895	0.0617591
	1484	1456620	6.16335	0.112293			1484	1830030	6.26246	0.0924376
	1485	502578	5.7012	0.0507862			1485	831264	5.91974	0.055344
	1486	572699	5.75793	0.0522994			1486	925636	5.96644	0.0616512
	1487	64278.3	4.80806	0.0125664			1487	1321190	6.12097	0.0891675
	1488	61842.8	4.79129	0.0144203			1488	465419	5.66784	0.0484245
	1489	559466	5.74777	0.069575			1489	1706690	6.23215	0.161669
	1490	215637	5.33372	0.0301448			1490	1125090	6.05119	0.0903855
	1491	108059	5.03366	0.0198195			1491	987600	5.99458	0.0989533
	1492	524176	5.71948	0.0547575			1492	984862	5.99338	0.0496056
	1493	334053	5.52382	0.0286786			1493	171465	5.23418	0.0333543
	1494	887497	5.94817	0.057626			1494	951597	5.97845	0.0774867
	1495	134040	5.12723	0.0238804			1495	3451970	6.53807	0.103854
	1496	863497	5.93626	0.0791512			1496	1280630	6.10742	0.0859
	1497	60805.8	4.78395	0.0139276			1497	857977	5.93348	0.106744
	1498	430339	5.63381	0.0418513			1498	944312	5.97512	0.0454386
	1499	839346	5.92394	0.0420025			1499	2445820	6.38842	0.103679
	1500	676486	5.83026	0.0796051			1500	817677	5.91258	0.05002
	1501	622544	5.79417	0.0462027			1501	1230720	6.09016	0.0758094
	1502	434526	5.63802	0.0479026			1502	2145920	6.33161	0.0970658
	1503	776087	5.88991	0.0628745			1503	459688	5.66246	0.0578261
	1504	942505	5.97428	0.0720436			1504	1301760	6.11453	0.0904733
	1505	650441	5.81321	0.0509007			1505	1260690	6.10061	0.0893789
	1506	1087220	6.03632	0.0901293			1506	755581	5.87828	0.0515098
	1507	57438.5	4.7592	0.0147002			1507	1954930	6.29113	0.131077
	1508	800406	5.90331	0.061127			1508	602909	5.78025	0.0536314
	1509	3532100	6.54803	0.1348			1509	1254740	6.09855	0.0812096
	1510	306804	5.48686	0.0332408			1510	1635530	6.21366	0.0712669
	1511	1090320	6.03755	0.0568879			1511	1570660	6.19608	0.0933039
	1512	949171	5.97734	0.0751316			1512	1040980	6.01744	0.0814023
	1513	448925	5.65217	0.0507617			1513	1139200	6.0566	0.0968252
	1514	328524	5.51657	0.0449723			1514	1021970	6.00944	0.0645501
	1515	1312710	6.11817	0.0673648			1515	1636670	6.21396	0.141784
	1516	378240	5.57777	0.0372992			1516	796700	5.90129	0.0643922
	1517	1070210	6.02947	0.0634247			1517	514010	5.71097	0.0612569
	1518	505070	5.70335	0.0658016			1518	821990	5.91487	0.0519872
	1519	672003	5.82737	0.0448355			1519	870427	5.93973	0.0788791
	1520	334011	5.52376	0.047011			1520	832625	5.92045	0.0449885
	1521	1717730	6.23495	0.112259			1521	1102470	6.04237	0.0834988
	1522	803920	5.90521	0.0531431			1522	1103790	6.04289	0.0978554
	1523	136480	5.13507	0.0227486			1523	464560	5.66704	0.0356075
	1524	794052	5.89985	0.0891641			1524	1361230	6.13393	0.0760216
	1525	158871	5.20104	0.0245502			1525	1733530	6.23893	0.109004
	1526	1142050	6.05769	0.0830225			1526	2165570	6.33557	0.0963862
	1527	261255	5.41706	0.0190055			1527	1495540	6.1748	0.0885759
	1528	77588	4.88979	0.00592144			1528	1391430	6.14346	0.0811847
	1529	460786	5.6635	0.0461877			1529	3963440	6.59807	0.183016
	1530	359732	5.55598	0.0342985			1530	128683	5.10952	0.0294934
	1531	554301	5.74375	0.0720745			1531	1315410	6.11906	0.0883433
	1532	91336.6	4.96064	0.0159769			1532	1996540	6.30028	0.0784143
	1533	958248	5.98148	0.0718726			1533	4815890	6.68268	0.16949
	1534	915327	5.96158	0.0846253			1534	1819100	6.25986	0.0919643
	1535	1433770	6.15648	0.0637746			1535	1909650	6.28095	0.0958265
	1536	599219	5.77759	0.0641428			1536	2027470	6.30695	0.100512
	1537	1163590	6.0658	0.125111			1537	1959280	6.2921	0.114541
	1538	364026	5.56113	0.0380078			1538	4626020	6.66521	0.14529
	1539	1490810	6.17342	0.0867593			1539	3257630	6.5129	0.146519
	1540	270686	5.43247	0.0315158			1540	1064670	6.02722	0.0726765
	1541	183529	5.2637	0.0219362			1541	1296730	6.11285	0.0601056
	1542	576415	5.76074	0.0364541			1542	2808200	6.44843	0.14656
	1543	128214	5.10794	0.021133			1543	2160730	6.3346	0.123197
	1544	818274	5.9129	0.0679482			1544	1642800	6.21558	0.0968717
	1545	1160380	6.0646	0.0799386			1545	2621620	6.41857	0.158316
	1546	221358	5.3451	0.0230485			1546	1124140	6.05082	0.0729504
	1547	1268220	6.10319	0.0742936			1547	2696490	6.4308	0.155873
	1548	523825	5.71919	0.0545878			1548	2000570	6.30115	0.108346
	1549	909807	5.95895	0.0817951			1549	4568860	6.65981	0.135785
	1550	371300	5.56972	0.0346595			1550	3728730	6.57156	0.281155
	1551	600477	5.7785	0.0687032			1551	1699190	6.23024	0.0868612
	1552	503296	5.70182	0.0527189			1552	1514240	6.18019	0.0856664
	1553	662995	5.82151	0.0539604			1553	2978920	6.47406	0.220001
	1554	40797.1	4.61063	0.0183723			1554	5082550	6.70608	0.171309
	1555	93867.7	4.97252	0.026767			1555	1142950	6.05803	0.067269
	1556	1013620	6.00588	0.0594584			1556	7822700	6.89336	0.263312
	1557	49627.2	4.69572	0.0125341			1557	1900490	6.27887	0.123255
	1558	190629	5.28019	0.0281017			1558	2211280	6.34464	0.161796
	1559	418681	5.62188	0.0569923			1559	932321	5.96957	0.0779322
	1560	738666	5.86845	0.0553284			1560	3948930	6.59648	0.149184
	1561	22369.6	4.34966	0.00943035			1561	2284750	6.35884	0.0854793
	1562	279994	5.44715	0.0340067			1562	1447660	6.16067	0.0853515
	1563	3114810	6.49343	0.122864			1563	4714750	6.67346	0.141701
	1564	710674	5.85167	0.0562462			1564	2666340	6.42592	0.120181
	1565	416898	5.62003	0.0355954			1565	2468530	6.39244	0.179922
	1566	259617	5.41433	0.0309114			1566	1667650	6.2221	0.0816366
	1567	227132	5.35628	0.0298399			1567	1241480	6.09394	0.0714006
	1568	251870	5.40118	0.0278249			1568	2470350	6.39276	0.0902243
	1569	26419.3	4.42192	0.0121157			1569	1777610	6.24984	0.0950143
	1570	429974	5.63344	0.0474948			1570	1676350	6.22436	0.0985733
	1571	486646	5.68721	0.0490425			1571	845719	5.92723	0.0566852
	1572	221769	5.3459	0.0313489			1572	1381530	6.14036	0.0747769
	1573	212743	5.32786	0.0233096			1573	2004390	6.30198	0.106447
	1574	849743	5.92929	0.048899			1574	2279000	6.35774	0.129774
	1575	981144	5.99173	0.0776059			1575	1974530	6.29546	0.105118
	1576	635248	5.80294	0.0530657			1576	9091700	6.95865	0.362113
	1577	1275690	6.10575	0.0779522			1577	2127820	6.32793	0.14139
	1578	543591	5.73527	0.0356757			1578	5493240	6.73983	0.162119
	1579	933739	5.97023	0.0568736			1579	1803550	6.25613	0.0724152
	1580	2443040	6.38793	0.101679			1580	2749970	6.43933	0.128322
	1581	1185280	6.07382	0.0700473			1581	3317120	6.52076	0.145875
	1582	910591	5.95932	0.0488824			1582	783633	5.89411	0.0741257
	1583	311213	5.49306	0.02773			1583	1573380	6.19683	0.0923481
	1584	1091650	6.03808	0.0686773			1584	1942450	6.28835	0.110172
	1585	1821470	6.26042	0.0940409			1585	3989490	6.60092	0.152709
	1586	123630	5.09212	0.0249447			1586	1227670	6.08908	0.0713751
	1587	922778	5.9651	0.0766994			1587	5113950	6.70876	0.18073
	1588	184197	5.26528	0.0180688			1588	2103200	6.32288	0.0951961
	1589	971248	5.98733	0.0668058			1589	1986290	6.29804	0.0986191
	1590	1069330	6.02911	0.0693089			1590	1775890	6.24942	0.0977056
	1591	1004630	6.00201	0.0832901			1591	539098	5.73167	0.0262682
	1592	50365.2	4.70213	0.0141055			1592	1330230	6.12393	0.0806114
	1593	22998.1	4.36169	0.0117352			1593	3434910	6.53592	0.0966379
	1594	448929	5.65218	0.0485816			1594	1747190	6.24234	0.0963958
	1595	65129.2	4.81378	0.0120704			1595	2446680	6.38858	0.108471
	1596	458676	5.66151	0.0315941			1596	1054630	6.0231	0.103821
	1597	770135	5.88657	0.0786964			1597	1742270	6.24112	0.0874838
	1598	390305	5.5914	0.0405956			1598	1445410	6.15999	0.0771882
	1599	217880	5.33822	0.0226266			1599	1802410	6.25585	0.116506
	1600	246456	5.39174	0.0303037			1600	1888390	6.27609	0.0983587
	1601	101936	5.00833	0.0240141			1601	4344270	6.63792	0.146501
	1602	862355	5.93569	0.0558516			1602	1079950	6.0334	0.0606832
	1603	54768.3	4.73853	0.0118174			1603	2290310	6.35989	0.113645
	1604	164267	5.21555	0.0261884			1604	4676820	6.66995	0.160267
	1605	631051	5.80006	0.0504142			1605	782797	5.89365	0.0539579
	1606	196655	5.2937	0.0308395			1606	1862940	6.2702	0.105977
	1607	110792	5.04451	0.018563			1607	3546130	6.54975	0.137146
	1608	472438	5.67434	0.0569244			1608	2128860	6.32815	0.166656
	1609	551963	5.74191	0.0544663			1609	2134470	6.32929	0.108779
	1610	326809	5.51429	0.0386382			1610	2054210	6.31264	0.0809685
	1611	630616	5.79976	0.0458952			1611	1750440	6.24315	0.101857
	1612	374066	5.57295	0.0626618			1612	7916900	6.89856	0.260271
	1613	184445	5.26587	0.0339058			1613	1528970	6.1844	0.0672188
	1614	231472	5.3645	0.0335159			1614	1219100	6.08604	0.058694
	1615	498909	5.69802	0.0447599			1615	2282250	6.35836	0.113993
	1616	404899	5.60735	0.0385948			1616	1506390	6.17794	0.0869514
	1617	653331	5.81513	0.0807341			1617	3966150	6.59837	0.15635
	1618	228201	5.35832	0.0354603			1618	1931660	6.28593	0.104589
	1619	260318	5.4155	0.0326369			1619	804204	5.90537	0.0443913
	1620	349317	5.54322	0.035928			1620	1385780	6.14169	0.0965798
	1621	61723.5	4.79045	0.0122531			1621	1870800	6.27203	0.115764
	1622	443277	5.64668	0.0543877			1622	538168	5.73092	0.0760165
	1623	358768	5.55481	0.0455456			1623	5381060	6.73087	0.225222
	1624	316385	5.50022	0.0315113			1624	4994230	6.69847	0.127958
	1625	54276.5	4.73461	0.0195759			1625	1587240	6.20064	0.106901
	1626	104361	5.01854	0.0183077			1626	1871980	6.2723	0.104435
	1627	166291	5.22087	0.0271353			1627	808666	5.90777	0.0596371
	1628	932224	5.96952	0.0663061			1628	1523070	6.18272	0.0842722
	1629	1955410	6.29124	0.164606			1629	8197820	6.9137	0.278262
	1630	434954	5.63844	0.0592717			1630	6027140	6.78011	0.176039
	1631	114854	5.06015	0.0222161			1631	2439390	6.38728	0.110035
	1632	19915	4.29918	0.00886756			1632	1622100	6.21008	0.0903073
	1633	562303	5.74997	0.0534996			1633	1659080	6.21987	0.126921
	1634	175410	5.24405	0.0250774			1634	1861200	6.26979	0.119802
	1635	224442	5.3511	0.0316825			1635	499747	5.69875	0.0539665
	1636	795039	5.90039	0.0643552			1636	1194360	6.07714	0.0800285
	1637	379733	5.57948	0.0470945			1637	1182770	6.0729	0.0878613
	1638	585750	5.76771	0.0526813			1638	1446570	6.16034	0.0597431
	1639	53964.5	4.73211	0.0125664			1639	1671060	6.22299	0.100691
	1640	538710	5.73136	0.0537811			1640	5332210	6.72691	0.171874
	1641	214865	5.33217	0.0287228			1641	1413790	6.15038	0.0934461
	1642	61505.9	4.78892	0.0178178			1642	1884650	6.27523	0.0831555
	1643	360745	5.5572	0.053166			1643	1953720	6.29086	0.0972562
	1644	306355	5.48622	0.0446684			1644	3550840	6.55033	0.120386
	1645	123991	5.09339	0.0275958			1645	3245110	6.51123	0.153111
	1646	135656	5.13244	0.0305141			1646	1720770	6.23572	0.107969
	1647	753886	5.87731	0.0710687			1647	1132540	6.05405	0.0616758
	1648	173856	5.24019	0.0257673			1648	1068900	6.02894	0.0577665
	1649	254921	5.40641	0.0318187			1649	5331730	6.72687	0.139828
	1650	336649	5.52718	0.0406841			1650	3850150	6.58548	0.151161
	1651	374176	5.57308	0.0511275			1651	1202440	6.08006	0.0818579
	1652	606542	5.78286	0.0793719			1652	2528900	6.40293	0.120983
	1653	229758	5.36127	0.02888			1653	3894370	6.59044	0.169582
	1654	625182	5.79601	0.0454778			1654	6072340	6.78336	0.223843
	1655	945279	5.97556	0.059054			1655	1444640	6.15976	0.0950779
	1656	115933	5.06421	0.0248577			1656	3312500	6.52016	0.12514
	1657	653414	5.81519	0.057846			1657	1476080	6.16911	0.095918
	1658	526730	5.72159	0.0735481			1658	5352320	6.72854	0.153899
	1659	582748	5.76548	0.0535541			1659	3705150	6.56881	0.111515
	1660	344247	5.53687	0.0528839			1660	799981	5.90308	0.0463625
	1661	1053580	6.02267	0.106899			1661	4518820	6.65503	0.114214
	1662	37307.8	4.5718	0.0125664			1662	165108	5.21777	0.0312326
	1663	676748	5.83043	0.0715305			1663	5086030	6.70638	0.172979
	1664	355121	5.55038	0.04844			1664	5096640	6.70728	0.153066
	1665	136217	5.13423	0.0258978			1665	6301950	6.79947	0.149697
	1666	350261	5.54439	0.0485971			1666	2012240	6.30368	0.0719521
	1667	100384	5.00166	0.0213705			1667	1187100	6.07449	0.0504897
	1668	66439.4	4.82243	0.01501			1668	1064330	6.02708	0.0545139
	1669	349999	5.54407	0.0472456			1669	2005510	6.30222	0.100706
	1670	1542560	6.18824	0.138178			1670	1656000	6.21906	0.0770762
	1671	723346	5.85935	0.0585202			1671	1472720	6.16812	0.0797067
	1672	253815	5.40452	0.0511247			1672	1539400	6.18735	0.0650385
	1673	691922	5.84006	0.0691341			1673	1628160	6.2117	0.0898554
	1674	703859	5.84749	0.066096			1674	246915	5.39255	0.0467844
	1675	156449	5.19437	0.0246791			1675	2525210	6.4023	0.200727
	1676	596460	5.77558	0.0512984			1676	3007850	6.47826	0.171544
	1677	1009130	6.00395	0.0834514			1677	2524230	6.40213	0.131145
	1678	960217	5.98237	0.0581031			1678	1276920	6.10616	0.0728982
	1679	438681	5.64215	0.0477449			1679	2108760	6.32403	0.0669704
	1680	1287830	6.10986	0.0853247			1680	1455220	6.16293	0.0773296
	1681	270866	5.43275	0.0374923			1681	3520100	6.54656	0.178091
	1682	197837	5.29631	0.0288814			1682	2106720	6.32361	0.11049
	1683	107249	5.03039	0.020779			1683	898588	5.95356	0.0466168
	1684	186231	5.27005	0.0399967			1684	2061410	6.31416	0.0844122
	1685	90417.7	4.95625	0.0167107			1685	1599380	6.20395	0.0712939
	1686	545044	5.73643	0.0543083			1686	1688570	6.22752	0.0903047
	1687	638092	5.80488	0.0560985			1687	5401230	6.73249	0.151507
	1688	17942.2	4.25388	0.0103715			1688	1262590	6.10126	0.0540681
	1689	560316	5.74843	0.050881			1689	1347370	6.12949	0.0564875
	1690	639515	5.80585	0.0519769			1690	7481560	6.87399	0.215699
	1691	941533	5.97384	0.0622798			1691	1985280	6.29782	0.0833475
	1692	303415	5.48204	0.0395503			1692	1858930	6.26926	0.0692968
	1693	283592	5.45269	0.0403336			1693	2354310	6.37186	0.082962
	1694	1739180	6.24034	0.0815655			1694	7042610	6.84773	0.153087
	1695	386285	5.58691	0.0503264			1695	1967920	6.29401	0.0697807
	1696	448943	5.65219	0.0439715			1696	1054890	6.02321	0.0714501
	1697	344330	5.53697	0.0345837			1697	3696110	6.56774	0.133404
	1698	153715	5.18672	0.0266293			1698	2051390	6.31205	0.0882939
	1699	1419610	6.15217	0.0855263			1699	1270150	6.10386	0.0914764
	1700	1588240	6.20092	0.0939789			1700	1575700	6.19747	0.0687338
	1701	2011210	6.30346	0.100268			1701	74302.3	4.871	0.0204867
	1702	844688	5.9267	0.0543251			1702	1468420	6.16685	0.118447
	1703	430192	5.63366	0.046896			1703	4665890	6.66893	0.123073
	1704	536868	5.72987	0.0431478			1704	4052700	6.60774	0.105767
	1705	40425.3	4.60665	0.0130432			1705	3912260	6.59243	0.118428
	1706	376156	5.57537	0.0382681			1706	1982110	6.29713	0.0973649
	1707	279173	5.44587	0.0425217			1707	2419600	6.38374	0.109741
	1708	336772	5.52734	0.0342084			1708	2180030	6.33846	0.0970924
	1709	587821	5.76925	0.0475771			1709	1491460	6.17361	0.0664482
	1710	69710.6	4.8433	0.0189265			1710	1755250	6.24434	0.101115
	1711	352527	5.54719	0.0383797			1711	3088430	6.48974	0.155821
	1712	352166	5.54675	0.0435479			1712	4549380	6.65795	0.123825
	1713	588616	5.76983	0.0476911			1713	1925640	6.28458	0.0738101
	1714	547482	5.73837	0.0490008			1714	1310180	6.11733	0.0794733
	1715	154838	5.18988	0.027878			1715	1426610	6.15431	0.0969338
	1716	112491	5.05112	0.0175251			1716	2468630	6.39246	0.101322
	1717	89861.8	4.95358	0.0223699			1717	1767650	6.2474	0.0848507
	1718	187945	5.27403	0.0283289			1718	1948950	6.2898	0.0901678
	1719	349813	5.54384	0.0494083			1719	2154700	6.33339	0.0937911
	1720	204685	5.31109	0.0463889			1720	2366420	6.37409	0.110497
	1721	256527	5.40913	0.0378051			1721	1753430	6.24389	0.0875776
	1722	724744	5.86018	0.0521304			1722	4920680	6.69203	0.157713
	1723	1512700	6.17975	0.0646238			1723	2063180	6.31454	0.0740592
	1724	192572	5.28459	0.0240168			1724	4501480	6.65336	0.136969
	1725	867551	5.9383	0.0561523			1725	1679490	6.22518	0.0340889
	1726	743464	5.87126	0.0552704			1726	713935	5.85366	0.0173675
	1727	635605	5.80319	0.052859			1727	234151	5.3695	0.00655814
	1728	460001	5.66276	0.0474221			1728	3502340	6.54436	0.145298
	1729	350535	5.54473	0.0401442			1729	2714520	6.43369	0.11185
	1730	503165	5.70171	0.0588535			1730	1631890	6.21269	0.0782065
	1731	361848	5.55853	0.0429398			1731	2636260	6.42099	0.119302
	1732	350219	5.54434	0.0196126			1732	7179340	6.85608	0.158637
	1733	480078	5.68131	0.0453726			1733	6780530	6.83126	0.195854
	1734	198344	5.29742	0.0376336			1734	3357100	6.52596	0.147311
	1735	1723090	6.23631	0.0826945			1735	3173570	6.50155	0.131534
	1736	495797	5.6953	0.0680575			1736	6226180	6.79422	0.13688
	1737	950429	5.97792	0.0812172			1737	5511590	6.74128	0.174614
	1738	138521	5.14152	0.0313473			1738	917018	5.96238	0.0555719
	1739	952652	5.97893	0.0760494			1739	3335080	6.52311	0.168738
	1740	198587	5.29795	0.0291023			1740	4317030	6.63519	0.180339
	1741	161839	5.20908	0.0256498			1741	4864480	6.68704	0.126846
	1742	331740	5.5208	0.03403			1742	1012980	6.0056	0.0794602
	1743	426886	5.63031	0.0527778			1743	262970	5.41991	0.0202113
	1744	815851	5.91161	0.0632238			1744	1964660	6.29329	0.0825152
	1745	392243	5.59356	0.0420801			1745	2404990	6.38111	0.135926
	1746	307706	5.48814	0.0398281			1746	868469	5.93875	0.101447
	1747	510568	5.70805	0.0435656			1747	4180610	6.62124	0.145564
	1748	854311	5.93162	0.0469022			1748	9374290	6.97194	0.232056
	1749	1385240	6.14153	0.0846957			1749	3420320	6.53407	0.121677
	1750	1743800	6.2415	0.0847727			1750	1626780	6.21133	0.0954571
	1751	500918	5.69977	0.056959			1751	1576420	6.19767	0.065548
	1752	1183090	6.07302	0.0920561			1752	6886170	6.83798	0.14365
	1753	727868	5.86205	0.0505194			1753	2738340	6.43749	0.15444
	1754	715927	5.85487	0.075012			1754	4190160	6.62223	0.150622
	1755	396075	5.59778	0.0527932			1755	1397120	6.14523	0.0851865
	1756	1040960	6.01743	0.0820047			1756	1015280	6.00659	0.0665341
	1757	2331300	6.3676	0.159225			1757	6557640	6.81675	0.206404
	1758	1372500	6.13751	0.0561705			1758	7108030	6.85175	0.207064
	1759	411272	5.61413	0.050812			1759	2288950	6.35964	0.125914
	1760	1304100	6.11531	0.0539114			1760	2538840	6.40464	0.0833465
	1761	241739	5.38335	0.0217127			1761	7979480	6.90197	0.299419
	1762	1580510	6.1988	0.100649			1762	6095290	6.78499	0.176107
	1763	409897	5.61267	0.0486462			1763	7648250	6.88356	0.147967
	1764	4106580	6.61348	0.15869			1764	1547200	6.18955	0.0736106
	1765	731995	5.86451	0.0568696			1765	2721250	6.43477	0.102147
	1766	807210	5.90699	0.0502292			1766	1875170	6.27304	0.107197
	1767	1757210	6.24482	0.0830906			1767	3254500	6.51248	0.132127
	1768	390523	5.59165	0.0345915			1768	3064570	6.48637	0.0962504
	1769	739347	5.86885	0.0700306			1769	1126950	6.0519	0.0522945
	1770	600840	5.77876	0.0498011			1770	554781	5.74412	0.0594017
	1771	4358900	6.63938	0.107332			1771	3400240	6.53151	0.15936
	1772	139117	5.14338	0.0260062			1772	593183	5.77319	0.0485629
	1773	675506	5.82963	0.0514262			1773	1842750	6.26547	0.0764428
	1774	33133.5	4.52027	0.0110723			1774	2084560	6.31901	0.137824
	1775	1381450	6.14034	0.101832			1775	3286030	6.51667	0.142913
	1776	805081	5.90584	0.0512654			1776	2249510	6.35209	0.106325
	1777	459158	5.66196	0.0485526			1777	2271180	6.35625	0.088517
	1778	462824	5.66542	0.0378111			1778	3258660	6.51304	0.148999
	1779	96665.6	4.98527	0.0200082			1779	6289700	6.79863	0.152395
	1780	56974.3	4.75568	0.0137476			1780	5688320	6.75498	0.171681
	1781	288034	5.45944	0.0389227			1781	785246	5.89501	0.0901745
	1782	994784	5.99773	0.0594641			1782	2632180	6.42032	0.0949956
	1783	578950	5.76264	0.0544288			1783	1667640	6.2221	0.0744809
	1784	112829	5.05242	0.0274768			1784	1536000	6.18639	0.0796213
	1785	613227	5.78762	0.0494811			1785	12982500	7.11336	0.270377
	1786	1320500	6.12074	0.0648621			1786	1389340	6.14281	0.0573183
	1787	242857	5.38535	0.0321085			1787	4628270	6.66542	0.169969
	1788	214424	5.33127	0.0458251			1788	2994540	6.47633	0.102717
	1789	1254300	6.0984	0.0785268			1789	3171230	6.50123	0.124342
	1790	2221130	6.34657	0.0915446			1790	2567270	6.40947	0.107848
	1791	127085	5.10409	0.0197138			1791	4023760	6.60463	0.170128
	1792	1183170	6.07305	0.0631035			1792	2062100	6.31431	0.0848496
	1793	2502320	6.39834	0.122832			1793	5677890	6.75419	0.168397
	1794	1569970	6.19589	0.106549			1794	1796000	6.25431	0.0993542
	1795	2053460	6.31249	0.0844399			1795	3183110	6.50285	0.173901
	1796	1022280	6.00957	0.0527525			1796	2345100	6.37016	0.107133
	1797	2980780	6.47433	0.113414			1797	5283290	6.7229	0.134384
	1798	1094260	6.03912	0.103843			1798	4581410	6.661	0.129976
	1799	1827470	6.26185	0.134904			1799	1494930	6.17462	0.0690829
	1800	965090	5.98457	0.0723479			1800	1331550	6.12436	0.0447704
	1801	426855	5.63028	0.0448943			1801	2307860	6.36321	0.0904744
	1802	1338490	6.12662	0.087604			1802	8924650	6.95059	0.141007
	1803	273866	5.43754	0.0257627			1803	2171870	6.33683	0.0982346
	1804	727153	5.86163	0.0534267			1804	6099520	6.7853	0.10153
	1805	3897390	6.59077	0.127815			1805	1367600	6.13596	0.0453376
	1806	251782	5.40102	0.024391			1806	3541840	6.54923	0.0844855
	1807	160724	5.20608	0.0243417			1807	3800310	6.57982	0.0611066
	1808	191873	5.28301	0.0276257			1808	1982540	6.29722	0.106782
	1809	1944180	6.28874	0.110793			1809	1771860	6.24843	0.0717549
	1810	566755	5.7534	0.0430795			1810	3272750	6.51491	0.0934926
	1811	3405490	6.53218	0.110298			1811	1864230	6.2705	0.0712569
	1812	397106	5.59891	0.0391365			1812	1625970	6.21111	0.0628891
	1813	578136	5.76203	0.0494156			1813	5899420	6.77081	0.221263
	1814	269992	5.43135	0.0278517			1814	3088310	6.48972	0.171624
	1815	2103680	6.32298	0.0794323			1815	1016110	6.00694	0.0512913
	1816	471121	5.67313	0.0444155			1816	6177780	6.79083	0.139814
	1817	143885	5.15802	0.0238138			1817	5297900	6.7241	0.107524
	1818	585572	5.76758	0.0449247			1818	6819430	6.83375	0.247196
	1819	2140350	6.33048	0.103533			1819	3553690	6.55068	0.155114
	1820	57616	4.76054	0.0165638			1820	4896610	6.6899	0.103619
	1821	19857.6	4.29793	0.0102953			1821	5542620	6.74372	0.109114
	1822	96424.6	4.98419	0.0178718			1822	1605060	6.20549	0.0641216
	1823	945438	5.97563	0.0714132			1823	2316850	6.3649	0.113016
	1824	117229	5.06904	0.0231948			1824	5797630	6.76325	0.153205
	1825	176889	5.2477	0.039919			1825	1993500	6.29962	0.0792666
	1826	686764	5.83681	0.0498892			1826	1535850	6.18635	0.07721
	1827	1205570	6.08119	0.0795257			1827	2006950	6.30254	0.0554025
	1828	760903	5.88133	0.0478637			1828	1701070	6.23072	0.0664535
	1829	147164	5.1678	0.0332411			1829	1167400	6.06722	0.0418582
	1830	1490930	6.17346	0.0886501			1830	1294670	6.11216	0.0428281
	1831	2346330	6.37039	0.123195			1831	1820270	6.26014	0.0708711
	1832	265878	5.42468	0.0363466			1832	1705910	6.23196	0.0706707
	1833	2744610	6.43848	0.109343			1833	2960010	6.47129	0.066058
	1834	1016980	6.00731	0.0881343			1834	1659680	6.22002	0.0495963
	1835	414640	5.61767	0.0372097			1835	1618860	6.20921	0.0530756
	1836	106967	5.02925	0.02334			1836	1226360	6.08862	0.0475859
	1837	159563	5.20293	0.0191821			1837	2691140	6.42994	0.145698
	1838	3797130	6.57946	0.151241			1838	2572450	6.41035	0.0907645
	1839	2429810	6.38557	0.10406			1839	5184470	6.7147	0.104349
	1840	941199	5.97368	0.0519473			1840	2824010	6.45087	0.0892637
	1841	1281680	6.10778	0.0805565			1841	7197880	6.8572	0.142006
	1842	563649	5.75101	0.0392371			1842	1339150	6.12683	0.047063
	1843	998960	5.99955	0.0490612			1843	11974100	7.07824	0.130262
	1844	262307	5.41881	0.0422382			1844	1965730	6.29352	0.0528433
	1845	1318240	6.11999	0.0801868			1845	3599970	6.5563	0.0575492
	1846	70503	4.84821	0.0145597			1846	2604770	6.41577	0.10517
	1847	364515	5.56172	0.0424293			1847	6135550	6.78785	0.130173
	1848	683674	5.83485	0.0669518			1848	1351920	6.13095	0.0445712
	1849	854658	5.93179	0.056204			1849	1897380	6.27815	0.049917
	1850	553417	5.74305	0.0508238			1850	2740020	6.43775	0.0668689
	1851	267962	5.42807	0.0367204			1851	1560980	6.1934	0.0533805
	1852	290475	5.46311	0.0443723			1852	1503690	6.17716	0.0434227
	1853	499276	5.69834	0.0574474			1853	1844390	6.26585	0.0758013
	1854	430610	5.63408	0.0508007			1854	1907470	6.28046	0.0577909
	1855	1057860	6.02443	0.0768521			1855	366523	5.5641	0.0345246
	1856	900496	5.95448	0.0782555			1856	4960370	6.69551	0.160396
	1857	997475	5.9989	0.0689632			1857	4799100	6.68116	0.132453
	1858	1045140	6.01917	0.0835687			1858	802546	5.90447	0.0453758
	1859	795550	5.90067	0.0664661			1859	3832940	6.58353	0.109592
	1860	1127490	6.05211	0.0729424			1860	2352070	6.37145	0.11546
	1861	867857	5.93845	0.0603641			1861	4740330	6.67581	0.147001
	1862	530560	5.72473	0.0540529			1862	3527790	6.5475	0.178455
	1863	649151	5.81235	0.0573915			1863	9508130	6.9781	0.322016
	1864	239402	5.37913	0.0269943			1864	2750860	6.43947	0.11286
	1865	951232	5.97829	0.0734339			1865	2765280	6.44174	0.143666
	1866	651710	5.81405	0.0540386			1866	5580730	6.74669	0.183684
	1867	923506	5.96544	0.0968611			1867	6068300	6.78307	0.12773
	1868	1008130	6.00352	0.0782892			1868	2166540	6.33577	0.0673005
	1869	1402820	6.147	0.0706294			1869	2031900	6.3079	0.0920248
	1870	291672	5.46489	0.0469221			1870	1893270	6.27721	0.0957818
	1871	548570	5.73923	0.0560054			1871	5071640	6.70515	0.187673
	1872	300617	5.47801	0.04789			1872	1767750	6.24742	0.079949
	1873	284421	5.45396	0.0528647			1873	2183330	6.33912	0.102051
	1874	382184	5.58227	0.0440851			1874	1845350	6.26608	0.135607
	1875	232305	5.36606	0.0400451			1875	1988160	6.29845	0.110776
	1876	262951	5.41987	0.0423958			1876	1459750	6.16428	0.0725937
	1877	54483.7	4.73627	0.0152495			1877	1815830	6.25908	0.0885161
	1878	527271	5.72203	0.0554105			1878	2500040	6.39795	0.134467
	1879	945867	5.97583	0.0784817			1879	1799870	6.25524	0.104571
	1880	1969490	6.29435	0.0838926			1880	4953230	6.69489	0.144469
	1881	955438	5.9802	0.0464235			1881	1418550	6.15184	0.0922193
	1882	126803	5.10313	0.0248981			1882	2284940	6.35887	0.109326
	1883	424870	5.62826	0.0447609			1883	5084910	6.70628	0.163238
	1884	1405120	6.14771	0.0792442			1884	868396	5.93872	0.0595407
	1885	540758	5.733	0.0730293			1885	1854140	6.26814	0.139265
	1886	991372	5.99624	0.0713631			1886	1796000	6.25431	0.0913662
	1887	196354	5.29304	0.0292264			1887	2777420	6.44364	0.082602
	1888	1482140	6.17089	0.105028			1888	2943880	6.46892	0.109791
	1889	38788.1	4.5887	0.0145348			1889	2091820	6.32052	0.0990626
	1890	1514170	6.18017	0.0963919			1890	1378010	6.13925	0.0749417
	1891	942796	5.97442	0.0798836			1891	10240600	7.01033	0.261067
	1892	800501	5.90336	0.0648827			1892	1603590	6.20509	0.115568
	1893	67576.8	4.8298	0.0224724			1893	4422780	6.6457	0.0979328
	1894	618514	5.79135	0.0561824			1894	7170050	6.85552	0.214332
	1895	1011300	6.00488	0.0989951			1895	676544	5.8303	0.0505986
	1896	230490	5.36265	0.0303566			1896	965298	5.98466	0.0644833
	1897	1527100	6.18387	0.089442			1897	3212060	6.50678	0.146201
	1898	194265	5.28839	0.0398921			1898	2190010	6.34045	0.0869051
	1899	44438.9	4.64776	0.0130789			1899	4997470	6.69875	0.150976
	1900	230241	5.36218	0.0421199			1900	2516560	6.40081	0.110764
	1901	516242	5.71285	0.0628619			1901	2285330	6.35895	0.0758046
	1902	610534	5.78571	0.0482434			1902	4230120	6.62635	0.114675
	1903	663795	5.82203	0.0631499			1903	1459490	6.1642	0.0728027
	1904	356135	5.55161	0.0342556			1904	2038380	6.30929	0.100495
	1905	39352	4.59497	0.0123393			1905	1109280	6.04504	0.0517537
	1906	664247	5.82233	0.0568474			1906	1468800	6.16696	0.0673112
	1907	279614	5.44656	0.0490666			1907	3176190	6.50191	0.149601
	1908	421828	5.62514	0.0522633			1908	2117830	6.32589	0.0985487
	1909	322488	5.50851	0.0410107			1909	2470900	6.39286	0.0883287
	1910	416869	5.62	0.0413486			1910	2042930	6.31025	0.0776002
	1911	383297	5.58354	0.0513769			1911	1652270	6.21808	0.101063
	1912	476052	5.67765	0.0458282			1912	5031100	6.70166	0.166601
	1913	734949	5.86626	0.0476583			1913	1763800	6.24645	0.082454
	1914	407810	5.61046	0.0625828			1914	1299740	6.11386	0.0553083
	1915	1616200	6.2085	0.09569			1915	1085330	6.03556	0.0465754
	1916	995494	5.99804	0.0840744			1916	3040240	6.48291	0.123623
	1917	163388	5.21322	0.0320941			1917	2258900	6.3539	0.127826
	1918	533980	5.72752	0.0553222			1918	2331830	6.3677	0.118324
	1919	59989.7	4.77808	0.0146186			1919	3011640	6.4788	0.106094
	1920	420364	5.62363	0.0502184			1920	2409000	6.38184	0.0810402
	1921	1080680	6.0337	0.0702999			1921	1897570	6.2782	0.0772037
	1922	657242	5.81773	0.0581259			1922	1910130	6.28106	0.0955727
	1923	1527420	6.18396	0.106188			1923	2779540	6.44397	0.128421
	1924	246932	5.39258	0.036181			1924	4785320	6.67991	0.112751
	1925	271504	5.43378	0.0363877			1925	1718480	6.23514	0.111157
	1926	218783	5.34001	0.0322908			1926	2016510	6.3046	0.0934297
	1927	607657	5.78366	0.0844154			1927	3587480	6.55479	0.135331
	1928	276432	5.44159	0.0293797			1928	4902010	6.69037	0.19815
	1929	1297740	6.11319	0.0832558			1929	4571930	6.6601	0.138234
	1930	475869	5.67749	0.038867			1930	20907300	7.3203	0.338179
	1931	60868.4	4.78439	0.018741			1931	39565000	7.59731	0.458442
	1932	397766	5.59963	0.0504319			1932	1678720	6.22498	0.0795965
	1933	200964	5.30312	0.0332799			1933	4578100	6.66069	0.116469
	1934	515533	5.71226	0.0878205			1934	11516000	7.0613	0.136143
	1935	574282	5.75913	0.0440669			1935	4662930	6.66866	0.115373
	1936	379017	5.57866	0.0368215			1936	2209790	6.34435	0.0656638
	1937	877596	5.94329	0.0821841			1937	8490200	6.92892	0.139003
	1938	199602	5.30016	0.03565			1938	4052750	6.60775	0.115246
	1939	836776	5.92261	0.0732014			1939	2769460	6.4424	0.113134
	1940	37461	4.57358	0.0114291			1940	4255990	6.629	0.120306
	1941	141046	5.14936	0.0270264			1941	5195870	6.71566	0.197849
	1942	313861	5.49674	0.0415229			1942	528150	5.72276	0.0364523
	1943	409640	5.6124	0.0348845			1943	1996240	6.30021	0.117569
	1944	41714.5	4.62029	0.0188472			1944	11084300	7.04471	0.218606
	1945	653634	5.81533	0.0597239			1945	4343470	6.63784	0.126082
	1946	2045910	6.31089	0.129534			1946	11015500	7.042	0.208125
	1947	300172	5.47737	0.0275548			1947	6721070	6.82744	0.161028
	1948	263493	5.42077	0.0353663			1948	17239400	7.23652	0.299521
	1949	605994	5.78247	0.0751636			1949	2951100	6.46998	0.11211
	1950	210565	5.32339	0.0293898			1950	872216	5.94062	0.0586335
	1951	154763	5.18967	0.0284407			1951	1451540	6.16183	0.0565472
	1952	280772	5.44835	0.0353958			1952	6428070	6.80808	0.192056
	1953	693688	5.84116	0.100719			1953	3737440	6.57257	0.102608
	1954	204132	5.30991	0.0320778			1954	13329000	7.1248	0.187889
	1955	235104	5.37126	0.0501872			1955	1405460	6.14782	0.0643654
	1956	790175	5.89772	0.0673696			1956	21380400	7.33002	0.253615
	1957	336041	5.52639	0.0450183			1957	2329550	6.36727	0.110258
	1958	744799	5.87204	0.0771053			1958	3042970	6.4833	0.105188
	1959	87470.3	4.94186	0.0195647			1959	349552	5.54351	0.0583606
	1960	166276	5.22083	0.0274249			1960	11700000	7.06819	0.231424
	1961	74518	4.87226	0.0175376			1961	4128200	6.61576	0.123951
	1962	392563	5.59391	0.0377012			1962	891121	5.94994	0.055072
	1963	1142370	6.05781	0.0994109			1963	1127430	6.05209	0.08279
	1964	33077	4.51953	0.0100619			1964	1448910	6.16104	0.0690973
	1965	123120	5.09033	0.0244635			1965	1916980	6.28262	0.0895086
	1966	1346720	6.12928	0.107728			1966	4479510	6.65123	0.207395
	1967	1444490	6.15971	0.0977967			1967	3746830	6.57366	0.102326
	1968	424215	5.62759	0.0414188			1968	3875180	6.58829	0.1225
	1969	587817	5.76924	0.0647061			1969	5819100	6.76486	0.121953
	1970	227897	5.35774	0.0369877			1970	1050610	6.02144	0.0469031
	1971	20993.9	4.32209	0.00796339			1971	7551930	6.87806	0.178489
	1972	233199	5.36773	0.0278415			1972	5216600	6.71739	0.160037
	1973	40305.7	4.60537	0.0143922			1973	6432970	6.80841	0.157379
	1974	363346	5.56032	0.0438263			1974	5178160	6.71418	0.133993
	1975	1464810	6.16578	0.0870313			1975	3210190	6.50653	0.103586
	1976	1726760	6.23723	0.123082			1976	3237040	6.51015	0.126247
	1977	459432	5.66222	0.0558211			1977	9993090	6.9997	0.209899
	1978	140521	5.14774	0.0263663			1978	3440540	6.53663	0.105045
	1979	606853	5.78308	0.0749613			1979	2420420	6.38389	0.103538
	1980	372160	5.57073	0.0432952			1980	1763740	6.24643	0.0773386
	1981	335270	5.52539	0.03948			1981	6051700	6.78188	0.162287
	1982	79515	4.90045	0.0136651			1982	5039480	6.70239	0.1498
	1983	860101	5.93455	0.0765344			1983	3690480	6.56708	0.120854
	1984	490485	5.69063	0.0526204			1984	2221540	6.34665	0.111445
	1985	530543	5.72472	0.0718102			1985	4459950	6.64933	0.164994
	1986	248000	5.39445	0.040986			1986	1209220	6.08251	0.0583727
	1987	415577	5.61865	0.0396232			1987	1673380	6.22359	0.0666724
	1988	658613	5.81863	0.0717224			1988	1786060	6.2519	0.0639258
	1989	41602.8	4.61912	0.0161456			1989	1720560	6.23567	0.0424699
	1990	484115	5.68495	0.0482686			1990	1447200	6.16053	0.101663
	1991	337274	5.52798	0.0343859			1991	1396060	6.1449	0.0822653
	1992	536834	5.72984	0.0472698			1992	1514440	6.18025	0.0570277
	1993	865373	5.9372	0.0722881			1993	2417530	6.38337	0.111236
	1994	1996760	6.30033	0.102817			1994	1605320	6.20556	0.0937451
	1995	234280	5.36974	0.0337288			1995	2266810	6.35542	0.118228
	1996	127997	5.1072	0.0295765			1996	1669350	6.22255	0.0935997
	1997	173334	5.23888	0.0314986			1997	1514110	6.18016	0.0785985
	1998	1284450	6.10872	0.0865332			1998	1927460	6.28499	0.0620537
	1999	571641	5.75712	0.0603106			1999	947814	5.97672	0.0395118
[truncated: 5,233 more rows]

## Sheet: Figure 7F
Telomere count_ImageJ
Run1									Run1										Combined	Hs68+hTERT	Hs68+hTERT	Hs68+hTERT	Hs68+hTERT	Hs68+hTERT	Hs68+hTERT	Hs68+hTERT		Hs68	Hs68	Hs68	Hs68	Hs68	Hs68	Hs68
Hs68+hTERT	Imaris	1	10	100	5	50	500	25	Hs68	Imaris	1	10	100	5	50	500	25			1	5	10	25	50	100	500		1	5	10	25	50	100	500
FOV003_Cell1	45	49	49	46	49	48	45	48	FOV001_Cell1	77	103	98	85	99	92	80	93			49	49	49	48	48	46	45		103	99	98	93	92	85	80
FOV003_Cell2	66	77	71	68	73	68	67	68	FOV001_Cell2	69	84	80	75	80	75	72	77			77	73	71	68	68	68	67		84	80	80	77	75	75	72
FOV003_Cell3	68	68	68	68	68	68	68	68	FOV001_Cell3	86	121	111	96	112	101	86	107			68	68	68	68	68	68	68		121	112	111	107	101	96	86
FOV003_Cell4	73	80	79	76	80	77	75	78	FOV001_Cell4	71	82	79	77	80	78	74	79			80	80	79	78	77	76	75		82	80	79	79	78	77	74
FOV003_Cell5	69	72	72	70	72	71	68	71	FOV001_Cell5	61	79	72	66	74	69	62	62			72	72	72	71	71	70	68		79	74	72	62	69	66	62
FOV003_Cell6	70	81	80	76	80	78	71	80	FOV001_Cell6	61	95	79	66	84	69	65	73			81	80	80	80	78	76	71		95	84	79	73	69	66	65
FOV003_Cell7	76	82	82	78	82	79	73	82	FOV001_Cell7	66	92	79	71	83	75	68	77			82	82	82	82	79	78	73		92	83	79	77	75	71	68
FOV003_Cell8	55	61	57	57	58	57	56	57	FOV001_Cell8	72	120	104	88	109	94	80	98			61	58	57	57	57	57	56		120	109	104	98	94	88	80
FOV003_Cell9	55	65	63	58	63	62	57	63	FOV002_Cell1	71	120	100	79	109	82	73	89			65	63	63	63	62	58	57		120	109	100	89	82	79	73
FOV003_Cell10	65	77	75	73	76	75	67	75	FOV002_Cell2	85	134	104	83	118	88	80	94			77	76	75	75	75	73	67		134	118	104	94	88	83	80
FOV003_Cell11	64	77	76	69	76	70	64	75	FOV002_Cell3	84	134	111	91	117	97	85	101			77	76	76	75	70	69	64		134	117	111	101	97	91	85
FOV004_Cell2	71	75	74	73	74	73	72	73	FOV002_Cell4	73	117	104	78	110	85	72	89			75	74	74	73	73	73	72		117	110	104	89	85	78	72
FOV004_Cell3	71	75	72	71	72	71	70	72	FOV002_Cell5	71	120	101	73	112	80	69	88			75	72	72	72	71	71	70		120	112	101	88	80	73	69
FOV004_Cell4	79	94	93	86	94	90	81	92	FOV002_Cell6	74	99	84	74	94	75	71	78			94	94	93	92	90	86	81		99	94	84	78	75	74	71
FOV004_Cell6	56	66	64	63	64	63	59	63	FOV002_Cell7	77	148	121	89	130	96	80	101			66	64	64	63	63	63	59		148	130	121	101	96	89	80
FOV004_Cell7	64	83	82	80	82	80	74	81	FOV002_Cell8	75	125	102	82	107	85	76	93			83	82	82	81	80	80	74		125	107	102	93	85	82	76
FOV004_Cell8	52	78	76	69	77	69	61	72	FOV002_Cell9	75	102	90	84	94	85	75	86			78	77	76	72	69	69	61		102	94	90	86	85	84	75
FOV004_Cell9	82	93	92	87	92	89	83	91	FOV002_Cell10	66	100	86	74	93	78	70	81			93	92	92	91	89	87	83		100	93	86	81	78	74	70
FOV004_Cell10	55	61	61	60	61	60	58	61	FOV003_Cell1	81	112	105	90	106	92	81	97			61	61	61	61	60	60	58		112	106	105	97	92	90	81
FOV005_Cell1	64	76	75	73	76	74	68	75	FOV003_Cell2	61	97	86	75	87	78	66	81			76	76	75	75	74	73	68		97	87	86	81	78	75	66
FOV005_Cell2	73	86	85	83	86	84	78	84	FOV003_Cell3	72	97	91	76	92	80	75	83			86	86	85	84	84	83	78		97	92	91	83	80	76	75
FOV005_Cell3	73	107	103	90	103	98	76	99	FOV003_Cell4	62	89	81	68	85	71	63	75			88	87	87	86	85	84	79		89	85	81	75	71	68	63
FOV005_Cell4	78	88	87	84	87	85	79	86	FOV003_Cell6	72	102	90	77	94	78	74	85			78	77	76	75	75	74	74		102	94	90	85	78	77	74
FOV005_Cell5	71	78	76	74	77	75	74	75	FOV003_Cell7	70	119	97	83	105	89	73	94			72	72	72	72	72	70	65		119	105	97	94	89	83	73
FOV005_Cell6	62	72	72	70	72	72	65	72	FOV003_Cell8	80	108	100	83	104	89	81	94			94	93	93	89	86	83	75		108	104	100	94	89	83	81
FOV005_Cell7	70	94	93	83	93	86	75	89	FOV003_Cell9	80	101	95	85	97	89	81	92			87	87	87	85	82	79	71		101	97	95	92	89	85	81
FOV005_Cell8	64	87	87	79	87	82	71	85	FOV003_Cell11	64	85	80	70	80	72	66	74			92	88	87	81	78	75	68		85	80	80	74	72	70	66
FOV006_Cell1	63	92	87	75	88	78	68	81	FOV004_Cell1	72	109	90	72	97	76	72	80			94	91	89	88	87	85	76		109	97	90	80	76	72	72
FOV006_Cell4	69	94	89	85	91	87	76	88	FOV004_Cell2	74	108	96	80	101	89	76	89			64	64	64	64	64	64	62		108	101	96	89	89	80	76
FOV006_Cell6	60	64	64	64	64	64	62	64	FOV004_Cell3	64	86	78	67	83	69	66	74			98	98	96	93	92	90	79		86	83	78	74	69	67	66
FOV006_Cell7	76	98	96	90	98	92	79	93	FOV004_Cell5	73	88	80	75	84	77	73	77			72	72	72	70	70	69	67		88	84	80	77	77	75	73
FOV006_Cell11	75	107	100	82	103	88	77	95	FOV004_Cell7	76	125	98	79	105	82	77	87			63	63	63	62	62	62	59		125	105	98	87	82	79	77
FOV006_Cell14	67	72	72	69	72	70	67	70	FOV004_Cell8	72	103	90	75	95	79	74	85			74	74	73	72	72	72	70		103	95	90	85	79	75	74
Run2	66.697	79.6667	77.9394	73.6061	78.4848	75.2424	69.2121	76.5455		72.3333	106.182	92.7879	78.3636	97.5758	82.2424	73.8182	85.8485			79	78	77	76	71	68	62		77	72	71	69	62	61	59
Hs68+hTERT	Imaris	1	10	100	5	50	500	25	Hs68	Imaris	1	10	100	5	50	500	25			71	69	68	67	66	66	56		89	80	78	76	73	72	70
FOV001_Cell1	55	63	63	62	63	62	59	62	Hs68_FOV001_Cell2	62	77	71	61	72	62	59	69			56	54	53	51	49	49	43		95	91	89	81	78	74	69
FOV001_Cell2	69	74	73	72	74	72	70	72	Hs68_FOV001_Cell3	70	89	78	72	80	73	70	76			69	67	67	66	66	65	65		110	94	88	79	76	73	69
FOV001_Cell3	60	79	77	68	78	71	62	76	Hs68_FOV001_Cell4	71	95	89	74	91	78	69	81			75	74	74	74	73	72	67		101	96	95	91	88	82	73
FOV001_Cell4	52	71	68	66	69	66	56	67	Hs68_FOV001_Cell5	67	110	88	73	94	76	69	79			60	57	57	55	54	51	51		117	105	100	91	84	79	71
FOV001_Cell5	37	56	53	49	54	49	43	51	Hs68_FOV001_Cell6	73	101	95	82	96	88	73	91			56	56	56	56	56	56	54		104	84	80	74	69	68	64
FOV001_Cell6	61	69	67	65	67	66	65	66	Hs68_FOV001_Cell7	72	117	100	79	105	84	71	91			69	69	69	69	68	66	65		103	87	81	76	76	76	75
FOV001_Cell7	60	75	74	72	74	73	67	74	Hs68_FOV001_Cell8	66	104	80	68	84	69	64	74			77	72	71	68	65	60	53		94	76	70	69	65	63	60
FOV001_Cell8	50	60	57	51	57	54	51	55	Hs68_FOV002_Cell1	71	103	81	76	87	76	75	76			95	88	84	79	71	67	63		154	126	111	93	85	82	75
FOV001_Cell9	48	56	56	56	56	56	54	56	Hs68_FOV002_Cell2	60	94	70	63	76	65	60	69			90	89	87	83	80	79	69		115	112	110	104	98	94	84
FOV001_Cell10	66	69	69	66	69	68	65	69	Hs68_FOV002_Cell3	73	154	111	82	126	85	75	93			92	89	85	81	77	71	58		130	120	115	106	104	102	95
FOV003_Cell1	45	77	71	60	72	65	53	68	Hs68_FOV002_Cell4	83	115	110	94	112	98	84	104			76	74	74	72	70	70	58		85	81	81	81	80	77	76
FOV003_Cell2	60	95	84	67	88	71	63	79	Hs68_FOV002_Cell5	89	130	115	102	120	104	95	106			91	88	88	85	83	81	71		102	97	92	85	80	74	71
FOV003_Cell3	67	90	87	79	89	80	69	83	Hs68_FOV002_Cell6	76	85	81	77	81	80	76	81			95	93	92	84	82	78	63		101	97	94	94	91	88	84
FOV003_Cell4	49	92	85	71	89	77	58	81	Hs68_FOV002_Cell7	71	102	92	74	97	80	71	85			80	78	75	73	72	68	61		119	115	109	101	96	90	80
FOV003_Cell5	51	76	74	70	74	70	58	72	Hs68_FOV002_Cell8	80	101	94	88	97	91	84	94			86	83	83	80	78	73	67		88	87	84	81	80	79	76
FOV003_Cell6	58	91	88	81	88	83	71	85	Hs68_FOV003_Cell1	78	119	109	90	115	96	80	101			80	77	76	73	70	67	59		121	119	113	109	104	103	92
FOV003_Cell7	60	95	92	78	93	82	63	84	Hs68_FOV003_Cell2	72	88	84	79	87	80	76	81			83	81	80	79	76	75	71		85	78	72	70	70	67	66
FOV003_Cell8	59	80	75	68	78	72	61	73	Hs68_FOV003_Cell3	88	121	113	103	119	104	92	109			91	90	89	87	82	77	68		98	92	87	81	79	78	72
FOV003_Cell9	59	86	83	73	83	78	67	80	Hs68_FOV003_Cell4	67	85	72	67	78	70	66	70			74	72	71	66	65	60	55		95	85	83	82	82	80	76
FOV003_Cell10	55	80	76	67	77	70	59	73	Hs68_FOV003_Cell5	72	98	87	78	92	79	72	81			84	83	82	81	77	71	64		115	87	84	78	73	73	72
FOV003_Cell11	62	83	80	75	81	76	71	79	Hs68_FOV003_Cell6	72	95	83	80	85	82	76	82			83	81	79	74	71	70	62		94	84	83	79	78	77	74
FOV003_Cell12	68	91	89	77	90	82	68	87	Hs68_FOV003_Cell7	71	115	84	73	87	73	72	78			93	91	89	87	85	83	74		109	97	87	78	70	65	60
FOV003_Cell13	48	74	71	60	72	65	55	66	Hs68_FOV003_Cell8	72	94	83	77	84	78	74	79			86	86	86	86	86	81	72		111	104	101	96	93	89	84
FOV003_Cell14	56	84	82	71	83	77	64	81	Hs68_FOV004_Cell1	61	109	87	65	97	70	60	78			79	77	76	74	74	72	64		106	99	93	83	78	71	67
FOV003_Cell15	60	83	79	70	81	71	62	74	Hs68_FOV004_Cell2	85	111	101	89	104	93	84	96			75	74	73	73	72	71	63		116	109	101	95	86	84	77
FOV004_Cell1	63	93	89	83	91	85	74	87	Hs68_FOV004_Cell3	68	106	93	71	99	78	67	83			85	84	79	76	74	72	70		127	110	101	92	87	82	77
FOV004_Cell2	66	86	86	81	86	86	72	86	Hs68_FOV004_Cell4	77	116	101	84	109	86	77	95			83	81	79	76	75	74	69		122	113	106	97	90	83	73
FOV004_Cell3	52	79	76	72	77	74	64	74	Hs68_FOV004_Cell6	83	159	135	105	141	117	90	124			75	73	73	72	71	70	57		98	93	87	83	78	77	68
FOV004_Cell4	59	75	73	71	74	72	63	73	Hs68_FOV004_Cell7	75	127	101	82	110	87	77	92			77	75	75	74	70	68	65		110	104	96	92	86	82	73
FOV004_Cell5	65	85	79	72	84	74	70	76	Hs68_FOV004_Cell8	74	122	106	83	113	90	73	97			79	76	76	73	72	71	66		85	83	82	81	80	76	73
FOV004_Cell6	68	83	79	74	81	75	69	76	Hs68_FOV004_Cell9	68	98	87	77	93	78	68	83			89	88	88	87	87	87	82		132	113	106	95	92	89	82
FOV004_Cell7	52	75	73	70	73	71	57	72	Hs68_FOV004_Cell10	73	110	96	82	104	86	73	92			88	87	86	85	83	81	77		135	125	122	116	108	99	82
FOV004_Cell8	63	77	75	68	75	70	65	74	Hs68_FOV004_Cell11	71	85	82	76	83	80	73	81			82	81	81	79	77	74	72		115	109	104	97	90	87	76
FOV004_Cell9	63	79	76	71	76	72	66	73												83	79	76	73	71	69	63		139	123	118	107	97	89	83
Run3	57.8235	78.8529	75.8529	69.2941	76.9412	71.6176	62.7647	73.6471	Run3	73.0606	107.121	92.697	79.5758	97.5152	82.9091	74.0909	87			99	92	86	83	80	77	68		111	100	94	91	86	80	68
Hs68+hTERT	Imaris	1	10	100	5	50	500	25	Hs68	Imaris	1	10	100	5	50	500	25			89	88	83	85	85	83	75		96	90	84	75	68	67	65
FOV001_Cell1	80	89	88	87	88	87	82	87	FOV001_Cell1	79	132	106	89	113	92	82	95			85	83	82	82	81	77	67		112	102	93	78	68	65	60
FOV001_Cell2	78	88	86	81	87	83	77	85	FOV001_Cell2	79	135	122	99	125	108	82	116			102	95	91	88	85	83	78		98	93	90	82	76	71	62
FOV001_Cell3	66	82	81	74	81	77	72	79	FOV001_Cell3	76	115	104	87	109	90	76	97			81	79	79	79	78	76	76		98	91	86	81	79	79	72
FOV001_Cell4	58	83	76	69	79	71	63	73	FOV001_Cell5	83	139	118	89	123	97	83	107			80	77	76	76	76	76	74		91	88	86	81	80	77	69
FOV001_Cell5	59	99	86	77	92	80	68	83	FOV001_Cell7	66	111	94	80	100	86	68	91			87	86	86	85	82	81	80		112	102	95	90	82	77	74
FOV001_Cell6	75	89	83	83	88	85	75	85	FOV001_Cell8	65	96	84	67	90	68	65	75			91	86	86	85	83	83	81		119	101	96	93	88	85	83
FOV001_Cell7	54	85	82	77	83	81	67	82	FOV001_Cell9	59	112	93	65	102	68	60	78			79	76	75	71	69	69	64		90	89	87	84	82	78	72
FOV002_Cell1	77	102	91	83	95	85	78	88	FOV001_Cell10	67	98	90	71	93	76	62	82			100	98	96	95	92	90	80		93	85	83	73	71	70	66
FOV002_Cell2	73	81	79	76	79	78	76	79	FOV002_Cell1	72	98	86	79	91	79	72	81			85	85	85	84	81	80	67		83	81	78	74	70	66	64
FOV002_Cell3	76	80	76	76	77	76	74	76	FOV002_Cell3	92	148	129	103	137	109	93	117			99	98	97	92	90	90	85		88	83	82	78	74	73	69
FOV002_Cell4	79	87	86	81	86	82	80	85	FOV002_Cell4	66	91	86	77	88	80	69	81			87	87	85	84	83	79	70		117	105	99	85	81	80	74
FOV002_Cell6	76	91	86	83	86	83	81	85	FOV002_Cell7	70	112	95	77	102	82	74	90			92	87	87	84	82	77	69		111	106	100	92	87	86	80
FOV002_Cell7	63	79	75	69	76	69	64	71	FOV002_Cell8	78	119	96	85	101	88	83	93			96	85	81	79	74	70	58		105	98	95	90	83	79	73
FOV003_Cell1	66	100	96	90	98	92	80	95	FOV002_Cell9	74	90	87	78	89	82	72	84			83	82	79	76	72	69	65		103	95	92	82	81	78	73
FOV003_Cell2	65	85	85	80	85	81	67	84	FOV004_Cell1	67	93	83	70	85	71	66	73			103	100	98	95	91	88	82		86	85	84	82	80	79	72
FOV003_Cell3	83	99	97	90	98	90	85	92	FOV004_Cell2	65	83	78	66	81	70	64	74			87	86	86	85	80	78	74		95	92	90	84	81	81	75
FOV003_Cell4	66	87	85	79	87	83	70	84	FOV004_Cell3	70	88	82	73	83	74	69	78			102	99	95	90	84	79	69		106	101	101	93	89	85	81
FOV003_Cell5	61	92	87	77	87	82	69	84	FOV004_Cell4	76	117	99	80	105	81	74	85			81	81	79	79	78	77	71		102	93	91	87	82	80	78
FOV003_Cell6	82	115	113	100	115	107	85	111	FOV004_Cell5	82	111	100	86	106	87	80	92			77	76	76	74	74	74	67		103	94	91	87	83	75	66
FOV003_Cell7	53	96	81	70	85	74	58	79	FOV004_Cell6	72	105	95	79	98	83	73	90			94	93	92	89	88	85	78		140	125	117	100	92	81	71
FOV003_Cell8	58	83	79	69	82	72	65	76	FOV004_Cell8	76	103	92	78	95	81	73	82			69	69	69	67	66	64	57		110	107	100	97	93	88	79
FOV003_Cell9	79	103	98	88	100	91	82	95	FOV004_Cell9	76	86	84	79	85	80	72	82			95	92	91	90	89	88	83		130	119	113	107	101	92	79
FOV003_Cell10	69	87	86	78	86	80	74	85	FOV004_Cell10	77	95	90	81	92	81	75	84			77	76	73	72	72	70	66		120	105	99	91	84	77	70
FOV003_Cell11	67	102	95	79	99	84	69	90	FOV004_Cell11	77	106	101	85	101	89	81	93			79	78	76	69	67	65	56		96	85	82	75	71	69	62
FOV004_Cell1	68	81	79	77	81	78	71	79	FOV004_Cell12	79	102	91	80	93	82	78	87
FOV004_Cell2	61	77	76	74	76	74	67	74	FOV005_Cell1	87	146	127	102	134	111	88	119		Average	81.4421	79.6737	78.6105	76.8211	75.0737	73.1789	67.5684		106.484	97.7053	93.0947	86.6	82.4421	78.8316	73.3789
FOV004_Cell3	74	94	92	85	93	88	78	89	FOV005_Cell2	65	103	91	75	94	83	66	87
FOV004_Cell4	52	69	69	64	69	66	57	67	FOV005_Cell3	71	140	117	81	125	92	71	100
FOV004_Cell5	77	105	101	89	104	92	81	98	FOV005_Cell4	78	110	100	88	107	93	79	97
FOV004_Cell6	79	95	91	88	92	89	83	90	FOV005_Cell5	75	130	113	92	119	101	79	107
FOV004_Cell7	59	77	73	70	76	72	66	72	FOV005_Cell6	79	163	130	94	140	103	77	115
FOV004_Cell8	48	79	76	65	78	67	56	69	FOV005_Cell7	69	120	99	77	105	84	70	91
									FOV005_Cell9	66	96	82	69	85	71	62	75
Average	68.1562	89.4062	85.4375	79	87.125	81.2188	72.5	83.4688		73.7273	111.909	98.303	81.2424	102.909	85.5152	73.8788	90.8485

## Sheet: Figure 7G
Telomere count_Imaris
Run1		Run1				Run2		Run2			Run3		Run3
Hs68+hTERT	Telomere count	Hs68	Telomere count			Hs68+hTERT	Telomere count	Hs68	Telomere count		Hs68+hTERT	Value	Hs68	Telomere count
FOV003_Cell1	45	FOV001_Cell1	77			FOV001_Cell1	55	Hs68_FOV001_Cell2	62		FOV001_Cell1	80	FOV001_Cell1	79
FOV003_Cell2	66	FOV001_Cell2	69			FOV001_Cell2	69	Hs68_FOV001_Cell3	70		FOV001_Cell2	78	FOV001_Cell2	79
FOV003_Cell3	68	FOV001_Cell3	86			FOV001_Cell3	60	Hs68_FOV001_Cell4	71		FOV001_Cell3	66	FOV001_Cell3	76
FOV003_Cell4	73	FOV001_Cell4	71			FOV001_Cell4	52	Hs68_FOV001_Cell5	67		FOV001_Cell4	58	FOV001_Cell5	83
FOV003_Cell5	69	FOV001_Cell5	61			FOV001_Cell5	37	Hs68_FOV001_Cell6	73		FOV001_Cell5	59	FOV001_Cell7	66
FOV003_Cell6	70	FOV001_Cell6	61			FOV001_Cell6	61	Hs68_FOV001_Cell7	72		FOV001_Cell6	75	FOV001_Cell8	65
FOV003_Cell7	76	FOV001_Cell7	66			FOV001_Cell7	60	Hs68_FOV001_Cell8	66		FOV001_Cell7	54	FOV001_Cell9	59
FOV003_Cell8	55	FOV001_Cell8	72			FOV001_Cell8	50	Hs68_FOV002_Cell1	71		FOV002_Cell1	77	FOV001_Cell10	67
FOV003_Cell9	55	FOV002_Cell1	71			FOV001_Cell9	48	Hs68_FOV002_Cell2	60		FOV002_Cell2	73	FOV002_Cell1	72
FOV003_Cell10	65	FOV002_Cell2	85			FOV001_Cell10	66	Hs68_FOV002_Cell3	73		FOV002_Cell3	76	FOV002_Cell3	92
FOV003_Cell11	64	FOV002_Cell3	84			FOV003_Cell1	45	Hs68_FOV002_Cell4	83		FOV002_Cell4	79	FOV002_Cell4	66
FOV004_Cell2	71	FOV002_Cell4	73			FOV003_Cell2	60	Hs68_FOV002_Cell5	89		FOV002_Cell6	76	FOV002_Cell7	70
FOV004_Cell3	71	FOV002_Cell5	71			FOV003_Cell3	67	Hs68_FOV002_Cell6	76		FOV002_Cell7	63	FOV002_Cell8	78
FOV004_Cell4	79	FOV002_Cell6	74			FOV003_Cell4	49	Hs68_FOV002_Cell7	71		FOV003_Cell1	66	FOV002_Cell9	74
FOV004_Cell6	56	FOV002_Cell7	77			FOV003_Cell5	51	Hs68_FOV002_Cell8	80		FOV003_Cell2	65	FOV004_Cell1	67
FOV004_Cell7	64	FOV002_Cell8	75			FOV003_Cell6	58	Hs68_FOV003_Cell1	78		FOV003_Cell3	83	FOV004_Cell2	65
FOV004_Cell8	52	FOV002_Cell9	75			FOV003_Cell7	60	Hs68_FOV003_Cell2	72		FOV003_Cell4	66	FOV004_Cell3	70
FOV004_Cell9	82	FOV002_Cell10	66			FOV003_Cell8	59	Hs68_FOV003_Cell3	88		FOV003_Cell5	61	FOV004_Cell4	76
FOV004_Cell10	55	FOV003_Cell1	81			FOV003_Cell9	59	Hs68_FOV003_Cell4	67		FOV003_Cell6	82	FOV004_Cell5	82
FOV005_Cell1	64	FOV003_Cell2	61			FOV003_Cell10	55	Hs68_FOV003_Cell5	72		FOV003_Cell7	53	FOV004_Cell6	72
FOV005_Cell2	73	FOV003_Cell3	72			FOV003_Cell11	62	Hs68_FOV003_Cell6	72		FOV003_Cell8	58	FOV004_Cell8	76
FOV005_Cell3	73	FOV003_Cell4	62			FOV003_Cell12	68	Hs68_FOV003_Cell7	71		FOV003_Cell9	79	FOV004_Cell9	76
FOV005_Cell4	78	FOV003_Cell6	72			FOV003_Cell13	48	Hs68_FOV003_Cell8	72		FOV003_Cell10	69	FOV004_Cell10	77
FOV005_Cell5	71	FOV003_Cell7	70			FOV003_Cell14	56	Hs68_FOV004_Cell1	61		FOV003_Cell11	67	FOV004_Cell11	77
FOV005_Cell6	62	FOV003_Cell8	80			FOV003_Cell15	60	Hs68_FOV004_Cell2	85		FOV004_Cell1	68	FOV004_Cell12	79
FOV005_Cell7	70	FOV003_Cell9	80			FOV004_Cell1	63	Hs68_FOV004_Cell3	68		FOV004_Cell2	61	FOV005_Cell1	87
FOV005_Cell8	64	FOV003_Cell11	64			FOV004_Cell2	66	Hs68_FOV004_Cell4	77		FOV004_Cell3	74	FOV005_Cell2	65
FOV006_Cell1	63	FOV004_Cell1	72			FOV004_Cell3	52	Hs68_FOV004_Cell6	83		FOV004_Cell4	52	FOV005_Cell3	71
FOV006_Cell4	69	FOV004_Cell2	74			FOV004_Cell4	59	Hs68_FOV004_Cell7	75		FOV004_Cell5	77	FOV005_Cell4	78
FOV006_Cell6	60	FOV004_Cell3	64			FOV004_Cell5	65	Hs68_FOV004_Cell8	74		FOV004_Cell6	79	FOV005_Cell5	75
FOV006_Cell7	76	FOV004_Cell5	73			FOV004_Cell6	68	Hs68_FOV004_Cell9	68		FOV004_Cell7	59	FOV005_Cell6	79
FOV006_Cell11	75	FOV004_Cell7	76			FOV004_Cell7	52	Hs68_FOV004_Cell10	73		FOV004_Cell8	48	FOV005_Cell7	69
FOV006_Cell14	67	FOV004_Cell8	72			FOV004_Cell8	63	Hs68_FOV004_Cell11	71				FOV005_Cell9	66
						FOV004_Cell9	63
Average	66.697		72.3333				57.8235		73.0606			68.1562		73.7273
Sum	2201		2387				1966		2411			2181		2433
92 telo/cell	3036		3036				3128		3036			2944		3036
Missing	835		649				1162		625			763		603
%	27.5033		21.3768				37.1483		20.5863			25.9171		19.8617
