# Supplementary material for: Telomere analysis using 3D fluorescence microscopy suggests mammalian telomere clustering in hTERT-immortalized Hs68 fibroblasts
Source: Commun Biol. 2019 Dec 4;2:451. doi: 10.1038/s42003-019-0692-z (PMC6893014; doi:10.1038/s42003-019-0692-z)
Supplement: Supplementary file 6 — Supplementary Data 4 [file 42003_2019_692_MOESM6_ESM.xlsx]

## Sheet: Suppl. Figure 4
Hs68	ID order new	Volume		Hs68+hTERT	New Order ID	Volume
	4089	0.000302083			155	0.00321222
	5133	0.000360788			5065	0.00542961		Bins	Hs68	Hs68+hTERT
	4250	0.00124213			2874	0.00610617		0	0	0
	4848	0.0015334			1727	0.00655814		0.005	49	1
	4813	0.00166206			5860	0.00768856		0.01	123	5
	5130	0.00171923			4963	0.00947061		0.015	321	15
	4339	0.00180538			4785	0.0110156		0.02	365	38
	4007	0.00186583			4669	0.0110495		0.025	469	41
	6845	0.00198566			4994	0.0110921		0.03	418	53
	4251	0.00205505			1181	0.0119695		0.035	550	82
	2342	0.00208633			4392	0.01208		0.04	606	114
	6573	0.00227746			4527	0.0121284		0.045	578	198
	6747	0.0023178			4199	0.0122013		0.05	526	219
	3553	0.00239494			4550	0.0124629		0.055	479	221
	3630	0.00240392			5521	0.0143131		0.06	312	213
	835	0.00253777			2837	0.0143163		0.065	249	195
	6808	0.00255992			2169	0.014545		0.07	244	207
	3772	0.00268614			2865	0.0145537		0.075	250	240
	6539	0.00271532			4945	0.014569		0.08	246	269			Assumption		% of total		Assumption		% of total
	6004	0.00271606			5890	0.0148917		0.085	257	305			Single telomeres - tot 0.07	Hs68	73.1434		Single telomeres - tot 0.1	Hs68	91.2875
	2763	0.00277669			3442	0.0149211		0.09	218	352				Hs68+hTERT	25.2403			Hs68+hTERT	53.9467
	7053	0.00284973			5500	0.0150681		0.095	184	364
	178	0.0028498			5867	0.0151594		0.1	157	292
	6820	0.00285667			5172	0.0152334		0.105	133	296
	4124	0.0028851			413	0.0152412		0.11	106	301
	1448	0.00301504			4359	0.0152597		0.115	84	261				Hs68	Hs68+hTERT
	7176	0.0030155			35	0.0153015		0.12	70	257			Mean	0.0532883	0.102032
	3711	0.00307661			2025	0.0154804		0.125	52	230			Median	0.0462453	0.0957858
	6508	0.00309006			5284	0.0154885		0.13	40	220			Mode	0.0159769	0.127815
	4300	0.0031126			3100	0.0155526		0.135	29	148
	992	0.00312176			949	0.015562		0.14	17	137
	2144	0.00324075			5598	0.0155803		0.145	12	117
	2366	0.00328128			4988	0.0157308		0.15	15	106			Hs68
	5404	0.00342024			2079	0.0158533		0.155	17	125			Average count	73
	1430	0.0034393			6265	0.015868		0.16	15	103			# telo missing	19
	6054	0.00348767			3856	0.0159769		0.165	8	76			# singular telomeres	54
	6775	0.00352535			4954	0.0160744		0.17	7	76			% telo that are singular	73.9726
	179	0.0035509			3934	0.0163357		0.175	6	64
	4446	0.00361925			5550	0.0163607		0.18	1	50
	3358	0.00363916			5457	0.0164547		0.185	6	37			Hs68+hTERT
	5240	0.00364904			3022	0.0165408		0.19	0	26			Average count	64
	4243	0.00366481			5102	0.0168471		0.195	1	23			# telo missing	28
	1358	0.00367092			2808	0.0169957		0.2	3	23			# singular telomeres	36
	5015	0.00381719			1726	0.0173675		0.205	0	25			% telo that are singular	56.25
	4159	0.00403738			4579	0.0174945		0.21	0	27
	591	0.00435308			5864	0.0176203		0.215	0	20
	2877	0.00438899			4841	0.0178283		0.22	1	13
	3007	0.00490623			1180	0.0180262		0.225	1	13
	2521	0.0049351			5564	0.0180998		0.23	1	13
	6001	0.00508635			2811	0.01899		0.235	0	11
	1105	0.00532963			1062	0.0191528		0.24	1	6
	6523	0.00554335			346	0.0193044		0.245	0	11
	2579	0.00561442			5051	0.0193326		0.25	0	11
	4915	0.00565714			2976	0.019519		0.255	0	7
	4195	0.00572468			4431	0.0195532		0.26	0	11
	1528	0.00592144			357	0.0198187		0.265	0	7
	7105	0.00598521			2015	0.019866		0.27	0	3
	4439	0.0060938			2833	0.0198722		0.275	0	6
	7159	0.0061006			78	0.0199811		0.28	1	3
	4418	0.00617096			799	0.0200269		0.285	0	5
	5190	0.00620192			2088	0.0201235		0.29	0	5
	5423	0.00624243			4986	0.0201805		0.295	0	4
	1076	0.00624367			1743	0.0202113		0.3	0	6
	4593	0.00631647			5570	0.0202169		0.305	0	5
	5313	0.00642297			5057	0.0203311		0.31	0	2
	6046	0.00653729			97	0.0204578		0.315	1	4
	6065	0.00655058			1701	0.0204867		0.32	1	1
	3385	0.00667955			377	0.0205274		0.325	0	5
	54	0.00668547			4962	0.0205973		0.33	0	4
	4019	0.00669602			4664	0.0207373		0.335	0	2
	815	0.0066974			1101	0.0209185		0.34	0	4
	5201	0.00674082			3901	0.0211126		0.345	0	3
	433	0.00676164			5007	0.0211602		0.35	0	2
	7036	0.00678024			2110	0.0212367		0.355	0	0
	6131	0.00681766			2076	0.0212746		0.36	0	2
	3053	0.0070968			5530	0.0214159		0.365	0	2
	5480	0.0071015			4788	0.0215777		0.37	0	0
	2451	0.00716641			846	0.0216224		0.375	0	1
	304	0.00718566			2154	0.0216913		0.38	0	0
	2250	0.00725084			6282	0.021692		0.385	0	0
	2712	0.00727333			2753	0.0218708		0.39	0	0
	6555	0.0072962			2404	0.0219051		0.395	0	0
	367	0.00731627			2698	0.0220757		0.4	0	1
	4133	0.00735097			4534	0.0221724		0.405	0	0
	9	0.00736754			6079	0.0227709		0.41	0	0
	5424	0.00737188			4758	0.0230356		0.415	0	0
	3765	0.00745737			401	0.0230378		0.42	0	0
	2499	0.00752683			4193	0.0231036		0.425	1	0
	6294	0.00754219			2114	0.0231414		0.43	0	0
	4909	0.00757703			5421	0.0232818		0.435	0	0
	6833	0.00758895			4153	0.0234144		0.44	0	0
	2828	0.00759887			5673	0.0234914		0.445	0	0
	737	0.00764624			5959	0.0237876		0.45	0	0
	5661	0.00765428			319	0.0238403		0.455	0	0
	3329	0.00766122			5856	0.0241207		0.46	0	1
	464	0.00766957			2126	0.0243797		0.465	0	0
	5255	0.00773014			1364	0.0244976		0.47	0	0
	7024	0.00774978			5718	0.0245139		0.475	0	1
	6542	0.00776495			5367	0.0246733		0.48	0	0
	6145	0.00776856			4979	0.0249297		0.485	0	0
	873	0.00778223			4488	0.0251288		0.49	0	0
	773	0.00778418			2019	0.0252565		0.495	0	0
	770	0.00779097			4810	0.0256053		0.5	0	0
	5027	0.00785551			4948	0.0256464			Hs68	Hs68+wt		Hs68	Hs68+wt
	5964	0.00786623			859	0.025691		Sum	7231	6347
	1029	0.00789994			3904	0.0257105		0	0	0
	4937	0.00791707			5184	0.0260222		0.005	0.677638	0.0157555
	1971	0.00796339			4990	0.026174		0.01	1.70101	0.0787774
	4002	0.00805669			3353	0.0262313		0.015	4.43922	0.236332	SUM	6.81787	0.330865
	3429	0.00812615			1591	0.0262682		0.02	5.04771	0.598708
	4609	0.00817933			5883	0.0263114		0.025	6.48596	0.645974
	6561	0.00818955			5195	0.0265456		0.03	5.78067	0.83504	SUM	24.1322	2.41059
	6494	0.0082729			4370	0.0266376		0.035	7.60614	1.29195
	6744	0.00831096			5463	0.026797		0.04	8.38058	1.79612
	5966	0.0084384			3903	0.0270254		0.045	7.99336	3.11958
	2292	0.00846946			428	0.0270484		0.05	7.27424	3.45045
	3427	0.00847614			5889	0.0270576		0.055	6.62426	3.48196
	2819	0.00848594			6059	0.0271503		0.06	4.31476	3.35592
	6415	0.00848599			1171	0.0274202		0.065	3.44351	3.07232
	5650	0.00856109			4292	0.0275416		0.07	3.37436	3.26138	SUM	73.1434	25.2403
	5143	0.00860802			2822	0.02755		0.075	3.45734	3.78131
	1408	0.0086437			5338	0.0275732		0.08	3.40202	4.23822
	6295	0.00864634			1108	0.0276029		0.085	3.55414	4.80542
	3261	0.00864959			5506	0.0276863		0.09	3.0148	5.54593
	377	0.00870397			3459	0.0279016		0.095	2.5446	5.73499
	6911	0.00876496			5499	0.0280493		0.1	2.17121	4.6006	SUM	91.2875	53.9467
	1632	0.00886756			3776	0.0282254		0.105	1.8393	4.66362
	4335	0.00890489			5848	0.0283115		0.11	1.46591	4.7424
	4155	0.00895675			5671	0.028497		0.115	1.16167	4.11218
	2731	0.00898065			5710	0.0285555		0.12	0.968054	4.04916
	472	0.00900792			2742	0.0285847		0.125	0.719126	3.62376
	883	0.00901596			5242	0.028599		0.13	0.553174	3.4662
	4199	0.00901671			414	0.0286348		0.135	0.401051	2.33181
	2150	0.00904088			683	0.0286693		0.14	0.235099	2.1585
	5175	0.00905033			4408	0.0287656		0.145	0.165952	1.84339
	5824	0.00909091			106	0.0289003		0.15	0.20744	1.67008
	5718	0.00909136			742	0.0289261		0.155	0.235099	1.96943
	5766	0.00910892			232	0.0289514		0.16	0.20744	1.62281
	6927	0.00915194			182	0.0289576		0.165	0.110635	1.19742
	2915	0.00915662			6301	0.0289676		0.17	0.0968054	1.19742
	6817	0.00920501			5620	0.0290156		0.175	0.0829761	1.00835
	2920	0.00924095			356	0.0290481		0.18	0.0138293	0.787774
	2820	0.00925111			2817	0.0293914		0.185	0.0829761	0.582953
	5235	0.0093127			5651	0.0294111		0.19	0	0.409642
	7061	0.00932315			1530	0.0294934		0.195	0.0138293	0.362376
	7148	0.00936526			3801	0.0295389		0.2	0.041488	0.362376
	4298	0.00938528			2589	0.0296217		0.205	0	0.393887
	1561	0.00943035			456	0.0296317		0.21	0	0.425398
	4162	0.0094493			5823	0.0296931		0.215	0	0.31511
	4254	0.0094778			5632	0.0297078		0.22	0.0138293	0.204821
	5112	0.0095336			4287	0.0297718		0.225	0.0138293	0.204821
	4157	0.009545			297	0.0298626		0.23	0.0138293	0.204821
	2442	0.00957779			258	0.0299575		0.235	0	0.17331
	6859	0.00959786			4414	0.0300614		0.24	0.0138293	0.0945329
	2448	0.00961092			6256	0.0300838		0.245	0	0.17331
	4843	0.00963031			3875	0.0301694		0.25	0	0.17331
	6752	0.00963438			2183	0.0301745		0.255	0	0.110288
	4640	0.0096742			2966	0.0302101		0.26	0	0.17331
	7161	0.0096808			2117	0.0302116		0.265	0	0.110288
	5079	0.00969463			5700	0.0303926		0.27	0	0.0472664
	6533	0.00973913			3435	0.0306073		0.275	0	0.0945329
	1269	0.00977162			449	0.0306411		0.28	0.0138293	0.0472664
	2298	0.00978585			4191	0.0306613		0.285	0	0.0787774
	2675	0.00980745			2723	0.0306852		0.29	0	0.0787774
	6572	0.00984449			5475	0.030809		0.295	0	0.0630219
	5680	0.00986737			5293	0.030868		0.3	0	0.0945329
	2266	0.00987119			420	0.0309046		0.305	0	0.0787774
	4117	0.0099059			4027	0.0309878		0.31	0	0.031511
	2129	0.00991064			3446	0.0310645		0.315	0.0138293	0.0630219
	943	0.00996055			5149	0.0311583		0.32	0.0138293	0.0157555
	3475	0.00996779			1662	0.0312326		0.325	0	0.0787774
	5160	0.00999584			4005	0.0313288		0.33	0	0.0630219
	5000	0.0100052			2004	0.0315188		0.335	0	0.031511
	3350	0.010034			2134	0.031577		0.34	0	0.0630219
	5328	0.0100361			5719	0.0317106		0.345	0	0.0472664
	1964	0.0100619			2651	0.0317404		0.35	0	0.031511
	3321	0.0100696			3198	0.0318252		0.355	0	0
	6287	0.0100819			4738	0.0319623
	6593	0.010096			4529	0.0320177
	6973	0.0101079			2361	0.0320739
	1156	0.01011			4209	0.0321628
	6951	0.0101551			5016	0.032258
	4610	0.0101565			6029	0.0322591
	4820	0.0101586			5001	0.0323458
	4014	0.0102172			2061	0.0323673
	5307	0.0102485			6147	0.0324073
	1821	0.0102953			5448	0.0325038
	2211	0.0103251			2047	0.0325279
	4060	0.0103331			1438	0.0326319
	6936	0.0103462			1446	0.0326716
	4998	0.0103466			5108	0.032695
	1688	0.0103715			5002	0.0327188
	2843	0.0103784			928	0.0327431
	3725	0.0103856			202	0.0328284
	4811	0.0104281			450	0.0328308
	4637	0.0104389			3193	0.0329547
	3271	0.0105061			648	0.0329628
	1340	0.0105087			4315	0.0331086
	6328	0.0105445			2857	0.0331559
	892	0.0105548			439	0.0331995
	4040	0.0105556			2326	0.0332183
	3022	0.0106367			636	0.0332592
	5773	0.0106659			2063	0.0332756
	417	0.010693			1493	0.0333543
	2599	0.0107057			1196	0.0334128
	4363	0.0107573			2844	0.0335185
	3659	0.0107634			2646	0.0336239
	5409	0.0107928			3009	0.0336411
	389	0.0108521			2449	0.0337552
	847	0.0108582			5670	0.0337666
	465	0.0108847			5967	0.0337972
	7115	0.0109075			3194	0.0338859
	5770	0.0109302			4859	0.033939
	434	0.010932			5391	0.0339631
	2573	0.0109341			5693	0.0339726
	5768	0.010964			1725	0.0340889
	5036	0.0109922			2936	0.0341257
	4621	0.0109951			293	0.034127
	2433	0.0109971			494	0.0341492
	706	0.0110157			2834	0.0341655
	5170	0.011038			4533	0.0341794
	1774	0.0110723			5834	0.0341946
	5209	0.0110812			2201	0.0343497
	1237	0.0110926			5899	0.0343695
	5924	0.0110935			5573	0.0344053
	4414	0.0111637			172	0.0344221
	4393	0.0112003			461	0.0344565
	6924	0.0112036			1855	0.0345246
	4754	0.0112078			5061	0.0345639
	6115	0.0112193			2815	0.0346087
	2642	0.0112296			1085	0.0346187
	4344	0.0112636			4421	0.0347794
	4562	0.0112657			2123	0.0348444
	7138	0.0112714			4255	0.0348724
	90	0.011276			6188	0.0349166
	194	0.0113021			332	0.0350049
	121	0.0113077			5045	0.035086
	6564	0.011333			5177	0.0350951
	6442	0.0113407			4182	0.0351192
	7214	0.0113413			426	0.0351913
	4294	0.0113799			5639	0.0352766
	5534	0.0114015			2089	0.0353515
	4115	0.0114029			2710	0.0354685
	1940	0.0114291			4660	0.0355437
	2980	0.0114443			4769	0.0355629
	4870	0.011446			1523	0.0356075
	3934	0.0114515			4230	0.0356087
	1360	0.0114528			3954	0.0356133
	5129	0.0114539			2813	0.0356575
	2012	0.0114628			2369	0.0356867
	3218	0.0114718			2843	0.0356904
	1231	0.0114844			2101	0.0358402
	6434	0.0114978			4685	0.0358684
	876	0.0115056			4089	0.0359117
	4453	0.0115453			5006	0.0359396
	130	0.0115936			4067	0.0359526
	3722	0.0116045			246	0.0360252
	2276	0.0116224			6186	0.0360945
	3313	0.0116323			3834	0.03612
	2846	0.0116338			2109	0.0362019
	2349	0.0116434			183	0.0362416
	6769	0.0116529			2906	0.0363581
	1398	0.0116569			4796	0.0363712
	6794	0.011667			5752	0.0363798
	7011	0.0116897			2065	0.0364154
	6764	0.0116926			4314	0.036428
	7186	0.011699			5279	0.0364442
	32	0.0117006			1942	0.0364523
	5705	0.0117318			2975	0.0364674
	1593	0.0117352			2730	0.0366406
	1062	0.011781			4273	0.0366556
	223	0.0117915			6116	0.0367137
	5131	0.0118063			5935	0.0367477
	1603	0.0118174			2053	0.0369367
	4135	0.0118215			335	0.0369708
	3417	0.0118231			5003	0.0370011
	1194	0.0118312			194	0.0370708
	3171	0.0118331			3499	0.0371546
	188	0.0118373			2980	0.0372444
	4987	0.0118395			422	0.0373544
	147	0.0118537			4857	0.0373612
	5441	0.0118543			4678	0.0374074
	3811	0.011863			2182	0.0375012
	1148	0.0118642			2492	0.0375741
	5994	0.0118719			5466	0.037584
	522	0.0118722			2365	0.0376175
	2177	0.0118837			5762	0.0377716
	2650	0.0118848			4115	0.0378097
	6226	0.0119115			234	0.0378225
	6182	0.0119186			451	0.0378375
	4972	0.0119248			2840	0.037986
	3766	0.0119329			4497	0.0380105
	1131	0.0119576			5946	0.0380179
	430	0.0119756			4202	0.0380715
	2249	0.0119957			175	0.038129
	5210	0.0120061			3873	0.0381503
	4747	0.0120115			3447	0.0381855
	6239	0.0120142			3029	0.0381891
	2044	0.0120425			2859	0.0382052
	5153	0.0120468			425	0.0382376
	1595	0.0120704			2062	0.0382387
	105	0.0120823			4512	0.0382486
	792	0.0120961			4984	0.0382817
	980	0.0120977			4968	0.0383621
	4646	0.0120978			5014	0.038373
	3124	0.0121092			5723	0.0383775
	839	0.0121115			3317	0.0384017
	1569	0.0121157			2190	0.0384167
	4382	0.0121188			3397	0.0384218
	202	0.0121202			3753	0.0385822
	6019	0.0121282			4245	0.0386549
	4479	0.0121287			345	0.0386652
	501	0.0121492			5067	0.0386839
	6905	0.0121495			5193	0.0386985
	1182	0.0121498			4981	0.0387988
	4703	0.0121519			3755	0.0388177
	6003	0.0121543			2716	0.038938
	5302	0.012165			4989	0.0389393
	4955	0.0121698			2926	0.0389493
	6854	0.0121815			5966	0.038998
	2314	0.0122124			2086	0.039018
	6325	0.0122434			4283	0.0390505
	1621	0.0122531			384	0.0390638
	5449	0.0122579			5611	0.0391062
	7171	0.0122726			6238	0.0391255
	201	0.012279			199	0.0391421
	3808	0.0123184			1096	0.0391687
	6869	0.0123192			382	0.0391729
	7038	0.0123254			6336	0.0391938
	1905	0.0123393			2873	0.0391939
	5163	0.0123504			336	0.0392823
	6809	0.0123581			2085	0.0393343
	6722	0.0123826			2075	0.0393516
	5291	0.0123902			2828	0.0394291
	1230	0.0124147			6278	0.0394542
	4855	0.012425			1999	0.0395118
	1050	0.0124468			3890	0.0395594
	2169	0.0124481			865	0.0395628
	526	0.0124696			6069	0.0395944
	620	0.0124713			641	0.0396039
	1438	0.0124722			3347	0.0396141
	2990	0.0124832			2864	0.0396221
	6765	0.012507			5821	0.0398254
	5806	0.0125099			5453	0.0398512
	1557	0.0125341			2489	0.0398565
	6890	0.0125344			6028	0.0398604
	184	0.0125664			2087	0.0399015
	192	0.0125664			4192	0.0399141
	1487	0.0125664			392	0.0399515
	1639	0.0125664			1226	0.0400412
	1662	0.0125664			5017	0.0400582
	2539	0.0125664			3562	0.0400743
	2941	0.0125664			4708	0.0400845
	3729	0.0125664			2349	0.0402201
	4825	0.0125664			3400	0.0403336
	6111	0.0125664			6137	0.040339
	940	0.0125845			149	0.0403616
	5677	0.0125904			2091	0.0403703
	3612	0.0126055			2081	0.0404113
	3152	0.0126583			3861	0.0404284
	3357	0.0126699			178	0.0404344
	1416	0.0126964			4505	0.0404538
	4201	0.0127048			4961	0.0404607
	4105	0.0127174			5862	0.0404867
	6341	0.0127313			684	0.0404973
	5312	0.0127476			5313	0.0405001
	5722	0.012755			2703	0.0405337
	2286	0.0127736			2130	0.0405441
	2867	0.0127815			1059	0.0406041
	5443	0.0128842			5365	0.0406131
	2360	0.0128908			4043	0.0406241
	5703	0.0128942			2461	0.0406453
	19	0.0129155			4205	0.0406781
	3964	0.0130324			129	0.0407457
	1705	0.0130432			5071	0.0407543
	726	0.0130618			6289	0.0407619
	1899	0.0130789			2836	0.0407771
	1461	0.0131057			586	0.0407842
	5228	0.0131353			6199	0.0407986
	1372	0.0131392			2863	0.0408271
	3366	0.0131542			3389	0.0408369
	3446	0.0131548			4296	0.040844
	823	0.0131778			5430	0.0408591
	523	0.0131966			4999	0.0409097
	6867	0.0132257			2194	0.0410171
	6461	0.0132292			6348	0.0410175
	5699	0.0132315			4242	0.0410214
	3264	0.0132981			3493	0.0411145
	5694	0.0133388			4959	0.0411397
	1184	0.0133608			402	0.0412229
	3804	0.0133709			1102	0.0412959
	5619	0.0133855			2104	0.0413123
	6812	0.013407			2839	0.0413297
	5073	0.0134074			4707	0.0413426
	2014	0.0134411			5460	0.0413669
	1390	0.0134474			4238	0.0414417
	5715	0.0134927			2639	0.0414477
	875	0.0135113			438	0.04145
	846	0.013516			6226	0.041478
	4521	0.0135684			1427	0.0414908
	5520	0.0135717			2067	0.0415483
	4321	0.0136018			2750	0.0415703
	442	0.0136269			441	0.041571
	5708	0.0136277			3974	0.0415894
	1982	0.0136651			2355	0.0416534
	6224	0.0136657			5724	0.0416783
	6960	0.013671			4372	0.0416823
	6596	0.0136933			2805	0.0417012
	5843	0.0137172			6198	0.0417432
	1428	0.0137208			705	0.0417709
	3028	0.013726			91	0.0417726
	1780	0.0137476			3768	0.0417856
	2377	0.0137582			2108	0.0417859
	5419	0.0137633			166	0.04182
	356	0.0137941			1829	0.0418582
	3793	0.0137996			465	0.0418808
	33	0.0138041			180	0.0419251
	4310	0.0138435			5076	0.0419482
	6167	0.0138475			2835	0.0420489
	5459	0.013891			644	0.0420517
	1497	0.0139276			2878	0.0420927
	5397	0.0139278			5760	0.0421221
	7116	0.0139365			5038	0.0421257
	1280	0.0139532			328	0.0421318
	1383	0.0139749			445	0.0421788
	6945	0.0139842			5892	0.0422174
	6322	0.0139851			394	0.042229
	6289	0.0139906			2731	0.0422475
	6445	0.0140048			4374	0.042282
	4264	0.0140061			2095	0.0423046
	6874	0.0140232			73	0.0423562
	5347	0.0140284			2127	0.0424242
	5561	0.0140358			5690	0.0424412
	2885	0.0140552			525	0.0424612
	5810	0.014068			1989	0.0424699
	1592	0.0141055			2877	0.0425106
	5863	0.0141142			374	0.0425346
	3997	0.014134			5060	0.0425488
	6535	0.0141421			4951	0.0425507
	906	0.0141644			6184	0.0425542
	2916	0.0142068			4687	0.0425631
	2970	0.0142119			4382	0.042581
	2851	0.0142239			2119	0.0425903
	4830	0.0142506			2121	0.0425928
	59	0.014303			4200	0.042604
	3697	0.0143604			5603	0.0426498
	4507	0.0143689			4268	0.0426567
	6641	0.0143704			5046	0.042657
	4148	0.0143723			5753	0.0426669
	3633	0.0143867			6251	0.0426774
	1973	0.0143922			2116	0.0427064
	1488	0.0144203			5568	0.042712
	2831	0.0144216			2342	0.0427428
	4212	0.0144404			3489	0.0427519
	3832	0.0144425			4066	0.0427699
	2218	0.014447			1830	0.0428281
	6669	0.0144474			38	0.0428691
	372	0.0144527			5073	0.042893
	2052	0.0144957			3742	0.0429496
	1106	0.014501			216	0.0429514
	3951	0.0145171			3015	0.0429544
	5931	0.0145262			249	0.0429995
	1889	0.0145348			4100	0.0430007
	4122	0.0145498			4232	0.0430167
	5378	0.0145594			4125	0.0430381
	1846	0.0145597			3092	0.0430468
	6543	0.0145778			4436	0.043065
	5189	0.0145838			352	0.043103
	6417	0.0146153			6311	0.0431249
	2810	0.014616			3610	0.043138
	1919	0.0146186			6081	0.0431413
	4788	0.0146324			4440	0.0431511
	4809	0.0146434			3896	0.0431674
	4286	0.0146774			5689	0.0432188
	1507	0.0147002			5013	0.0432441
	6433	0.0147292			4358	0.0432516
	627	0.0147501			255	0.0432772
	4260	0.0147523			2012	0.0432861
	4491	0.0147525			3283	0.0433212
	3637	0.0147596			4839	0.0433478
	6894	0.0148013			4308	0.0433489
	4222	0.014808			775	0.0433554
	4253	0.014814			5274	0.0433926
	6519	0.0148354			2060	0.0433997
	5224	0.0148487			1852	0.0434227
	4817	0.0148639			4189	0.0434413
	2818	0.0148653			3236	0.0434662
	5634	0.0148668			2066	0.0434818
	3326	0.0148934			343	0.0434915
	552	0.0149043			5641	0.0435017
	6746	0.0149554			3887	0.0435049
	7168	0.0149638			4319	0.0435103
	6300	0.0149989			3319	0.0435772
	4766	0.0150015			3626	0.0435791
	312	0.0150072			2682	0.0435892
	1668	0.01501			2453	0.043608
	365	0.0150134			388	0.0436144
	6090	0.0150134			412	0.0436612
	2138	0.0150275			4150	0.043722
	6958	0.0150306			3786	0.0437294
	3817	0.0150363			1127	0.0437479
	462	0.0150378			2097	0.0437589
	2470	0.0150402			5740	0.0437667
	6364	0.0150621			4833	0.0437904
	3565	0.0150679			3189	0.0438615
	4258	0.0151221			5728	0.0438947
	3746	0.0151396			6321	0.0439021
	6619	0.0151467			4179	0.0440544
	4173	0.0151717			264	0.0441455
	2512	0.0151879			540	0.0441758
	3751	0.0152059			5630	0.0441994
	4432	0.015206			2069	0.0442306
	865	0.0152077			3485	0.0443142
	3223	0.0152192			4690	0.0443305
	5913	0.0152242			447	0.0443647
	1877	0.0152495			4393	0.0443863
	3032	0.0152602			1619	0.0443913
	6616	0.0152602			3456	0.0444557
	5164	0.0152727			5780	0.0444601
	58	0.0152908			3279	0.0444994
	6877	0.0152912			4409	0.0445028
	6216	0.0152955			4515	0.0445665
	797	0.0153067			1848	0.0445712
	391	0.0153076			4958	0.0445753
	3256	0.0153222			6042	0.0445922
	559	0.0153229			2231	0.044627
	5174	0.0153265			5989	0.0446317
	1255	0.0153285			3820	0.0446818
	6779	0.0153319			4239	0.0447043
	2121	0.0153349			215	0.0447267
	2132	0.0153516			1800	0.0447704
	3558	0.0153558			463	0.044775
	2482	0.015358			4489	0.0447833
	2230	0.0153635			6153	0.0448206
	6525	0.0153849			522	0.04484
	2854	0.0153932			2849	0.0448467
	2747	0.0153938			3144	0.0448477
	2245	0.0154075			521	0.0448552
	2914	0.0154212			2692	0.044862
	5110	0.015441			4178	0.0448954
	2883	0.0154476			2855	0.0449494
	6205	0.0154527			5612	0.0449571
	4619	0.015454			1213	0.044965
	5283	0.0154602			4617	0.0449681
	2987	0.0154614			5623	0.0449795
	7164	0.0154814			3097	0.0449831
	2161	0.0154898			1520	0.0449885
	5117	0.0154965			3128	0.0450006
	2773	0.0155219			3296	0.0450207
	4009	0.015528			4580	0.045036
	2508	0.0155305			672	0.045042
	444	0.0155434			6091	0.0450862
	5093	0.0155484			4815	0.0450929
	97	0.0155544			36	0.0450934
	6267	0.0155582			939	0.0451172
	394	0.0155618			107	0.0451282
	2256	0.0155694			2358	0.0451464
	6899	0.0155952			4516	0.0451768
	3962	0.0156095			3185	0.0451887
	5747	0.0156197			322	0.0451895
	5299	0.0156215			6088	0.0451895
	3060	0.0156282			2054	0.0452012
	5691	0.0156344			3803	0.045218
	6050	0.0156359			96	0.0452578
	803	0.0156461			2861	0.045265
	6545	0.0156584			3555	0.045289
	2897	0.0156586			3935	0.045318
	6274	0.0156611			325	0.0453322
	5061	0.0156748			1805	0.0453376
	3799	0.0156798			1858	0.0453758
	2896	0.0156807			39	0.045393
	7113	0.0157144			4420	0.0454022
	2611	0.0157276			3844	0.0454206
	342	0.0157429			1498	0.0454386
	6242	0.0157511			6108	0.0454584
	6463	0.0157595			4348	0.0454702
	5076	0.0157733			5601	0.0454802
	4120	0.0157748			2034	0.0454832
	6920	0.0157804			4131	0.0455232
	5322	0.0157899			6228	0.0455246
	2770	0.0158043			1146	0.0455354
	6008	0.0158169			4045	0.0455514
	3611	0.0158323			6025	0.0455671
	5362	0.0158343			3492	0.0455745
	6611	0.0158362			3441	0.0456159
	5591	0.0158494			1403	0.0456644
	2898	0.015876			4902	0.0456695
	4206	0.0158902			5021	0.0456794
	5750	0.0158943			3874	0.0457207
	3822	0.0159045			606	0.0457254
	49	0.0159054			254	0.0457444
	5840	0.0159061			2346	0.045761
	6444	0.0159218			2600	0.0458459
	2486	0.0159289			4198	0.0458468
	4313	0.0159361			415	0.0458561
	2047	0.0159458			2094	0.0459414
	5700	0.0159503			5826	0.0459551
	6728	0.0159519			2749	0.0459589
	414	0.0159641			3221	0.0459775
	6308	0.0159709			2129	0.046018
	1532	0.0159769			1076	0.0460241
	2525	0.0159769			4697	0.0460825
	2959	0.0159769			321	0.0461168
	3136	0.0159769			5161	0.0461541
	3166	0.0159769			514	0.0462185
	3748	0.0159769			4317	0.0462764
	3801	0.0159769			2515	0.0462833
	3850	0.0159769			3450	0.0463606
	4783	0.0159769			5998	0.0463606
	5987	0.0159769			1660	0.0463625
	6142	0.0159769			5574	0.0463939
	6627	0.0159769			5900	0.0464438
	4834	0.0160022			3393	0.0464487
	3423	0.0160503			5672	0.0464725
	4688	0.016057			5356	0.0464949
	6932	0.0160941			3152	0.0465002
	6173	0.016107			2115	0.0465491
	6633	0.0161152			4335	0.0465502
	5082	0.0161173			5763	0.0465601
	5137	0.0161439			1915	0.0465754
	1989	0.0161456			2128	0.0465858
	1268	0.0161497			3129	0.0466106
	6637	0.016156			1683	0.0466168
	4166	0.0161595			3226	0.0466372
	6073	0.016161			840	0.0466442
	6987	0.0161711			5300	0.0467049
	6975	0.0161747			2478	0.0467728
	6256	0.0161809			1674	0.0467844
	4330	0.0162502			4214	0.0467845
	3616	0.0162615			1377	0.0468315
	7195	0.0162716			1148	0.0468333
	3603	0.0162766			131	0.0468527
	4438	0.0162857			2331	0.0468558
	3773	0.0162895			4591	0.046874
	3306	0.0162959			1361	0.0468859
	5801	0.0163224			1970	0.0469031
	2786	0.0163337			1428	0.0469107
	3714	0.0163411			2106	0.0469387
	2861	0.0163472			3358	0.046994
	5696	0.01635			3704	0.0470125
	5527	0.0163699			3594	0.0470243
	2960	0.0163801			3462	0.0470293
	3865	0.0163801			2491	0.0470421
	7205	0.0163978			2824	0.0470483
	3369	0.0164129			3918	0.0470624
	3080	0.0164418			513	0.0470627
	3775	0.0164677			1842	0.047063
	4797	0.0164813			6248	0.0471318
	212	0.0164945			5787	0.0471345
	4478	0.0165012			2831	0.04716
	6743	0.0165116			3838	0.047184
	5314	0.0165312			2090	0.0472346
	4501	0.0165367			1174	0.0472757
	1820	0.0165638			1424	0.0472784
	1222	0.0165698			1038	0.0473101
	5631	0.016596			6179	0.0473296
	2608	0.0166168			753	0.0473522
	5003	0.0166326			5534	0.0473538
	7231	0.0166454			379	0.0473546
	6577	0.0166476			6343	0.0473681
	5724	0.0166553			2111	0.0473682
	5360	0.0166618			4107	0.0473795
	6222	0.016676			4176	0.0473928
	5981	0.0166765			581	0.0474006
	3894	0.0166856			4967	0.0474067
	2878	0.0166991			4174	0.0474168
	1685	0.0167107			2407	0.0474626
	2416	0.0167134			4256	0.0475431
	2860	0.0167183			2930	0.0475728
	3699	0.0167294			4355	0.0475736
	4552	0.0167363			1836	0.0475859
	4986	0.016737			2956	0.0476306
	6055	0.0167488			1462	0.047647
	5569	0.0167529			3099	0.0476887
	558	0.0167705			5711	0.047715
	5678	0.0167716			4286	0.0477227
	5702	0.0167716			747	0.0477428
	4767	0.0167991			2070	0.0477666
	5145	0.0168058			104	0.0478404
	3812	0.0168247			3412	0.047865
	7025	0.0168348			5281	0.047893
	3926	0.0168349			6080	0.0479464
	2558	0.0168387			4367	0.0479541
	2753	0.0168629			5153	0.0480023
	5336	0.016923			2010	0.048038
	7192	0.0169504			159	0.0480591
	6516	0.0169903			1003	0.0480695
	6124	0.0169912			233	0.0480718
	6409	0.0170613			2932	0.0481307
	2210	0.0170655			263	0.0481324
	3255	0.0170994			2829	0.048133
	3784	0.0171006			410	0.0481347
	4151	0.017125			791	0.0481592
	2464	0.0171702			446	0.0481624
	6253	0.0171702			5715	0.048169
	3107	0.0171724			5438	0.0482377
	820	0.0172112			530	0.0482783
	5618	0.017258			2821	0.0483172
	5883	0.0172787			1369	0.0483363
	1170	0.0172853			3117	0.0483376
	2518	0.0172882			2823	0.0483689
	4601	0.0172978			2139	0.0483941
	5435	0.0173026			1488	0.0484245
	7033	0.0173126			3418	0.048449
	5440	0.0173322			3910	0.0484528
	3778	0.0173487			6211	0.0485258
	2823	0.0173873			890	0.048557
	5184	0.0173917			1772	0.0485629
	6424	0.0174481			5819	0.0486161
	4057	0.0174663			3094	0.0486655
	1197	0.0174676			4583	0.0486983
	7122	0.0174785			423	0.048705
	4048	0.0175074			2683	0.0487173
	1716	0.0175251			5055	0.0487275
	1961	0.0175376			3274	0.0487446
	1346	0.0175467			4103	0.0487774
	2457	0.0175495			2920	0.0488377
	6083	0.0176032			442	0.0488451
	6876	0.0176082			5624	0.048847
	4068	0.0176133			33	0.0488613
	6336	0.0176979			302	0.0488683
	7052	0.0177023			5994	0.0488936
	1256	0.017726			2038	0.0488979
	6143	0.01773			5941	0.0489268
	5052	0.017747			5048	0.0490003
	5157	0.0177575			1178	0.0490799
	2790	0.017762			3199	0.0491585
	6452	0.0177626			4366	0.0491725
	2784	0.0177838			4349	0.049173
	1642	0.0178178			2997	0.0491881
	5126	0.0178178			660	0.0492104
	3925	0.0178204			3213	0.0492398
	1304	0.0178517			5872	0.0492732
	1822	0.0178718			4908	0.0492858
	6194	0.0179136			3500	0.0493077
	4551	0.0180009			3346	0.0493375
	1054	0.0180459			331	0.0493666
	6439	0.018048			6109	0.0493829
	4235	0.0180528			4254	0.049386
	2918	0.0180594			4252	0.0493972
	1588	0.0180688			4582	0.0494046
	4078	0.0180689			5640	0.0494419
	6020	0.01808			4638	0.0494464
	11	0.0180861			5447	0.049453
	4096	0.0181063			5914	0.0495441
	3955	0.0181145			2056	0.0495783
	1421	0.0181564			1415	0.0495796
	994	0.0182214			1834	0.0495963
	6626	0.0182287			2100	0.0495985
	1626	0.0183077			1492	0.0496056
	5721	0.0183101			6240	0.0496518
	6235	0.0183262			3111	0.0496662
	1212	0.0183322			102	0.049704
	106	0.0183394			3592	0.0497261
	5451	0.0183661			488	0.0497438
	1554	0.0183723			2260	0.0497721
	4305	0.0184347			3404	0.0497937
	6999	0.0184878			3315	0.0497977
	1089	0.0185137			365	0.0498314
	1607	0.018563			2826	0.0498358
	2079	0.0185673			424	0.0498466
	3631	0.018572			5706	0.0498482
	2217	0.0186138			4052	0.0498494
	268	0.0186244			339	0.0498509
	497	0.0186414			2797	0.0499048
	1210	0.0186495			1849	0.049917
	3744	0.0186496			1500	0.05002
	5065	0.018657			712	0.0500255
	7084	0.0186643			4337	0.0500573
	5135	0.0186876			3879	0.0500755
	6566	0.0186942			4225	0.0500789
	826	0.0186987			5446	0.0501449
	2840	0.0187043			3886	0.0502098
	5489	0.0187198			2944	0.0502338
	483	0.018737			1388	0.0502589
	1931	0.018741			1380	0.0503065
	3716	0.0187492			3836	0.0503097
	1152	0.0187638			372	0.0503217
	5186	0.0187778			6292	0.0503507
	5309	0.0188011			3996	0.050386
	1944	0.0188472			383	0.0504072
	1320	0.0188773			4105	0.0504215
	3940	0.0188823			5526	0.0504249
	5293	0.0189142			2830	0.0504276
	1710	0.0189265			1667	0.0504897
	5825	0.0189551			3770	0.0505936
	3272	0.0189603			276	0.0505938
	6180	0.018979			2533	0.0505962
	1140	0.0189872			1895	0.0505986
	588	0.0189942			2717	0.0506047
	4170	0.0190022			1420	0.0506228
	1527	0.0190055			4347	0.0506321
	542	0.0190156			3443	0.0506665
	7201	0.019026			1197	0.0506899
	5140	0.0190566			195	0.0506913
	3991	0.0190729			1367	0.0507083
	6276	0.019083			6299	0.0507297
	6394	0.0190955			1422	0.0507385
	5850	0.0191128			3220	0.0507839
	5608	0.0191326			2679	0.0508178
	532	0.0191332			311	0.0508196
	2069	0.0191348			2974	0.0508284
	5713	0.0191603			3321	0.0508883
	3330	0.019167			1125	0.0508922
	1837	0.0191821			4642	0.0509142
	7042	0.019195			6255	0.0509207
	1133	0.0191971			347	0.0509602
	7079	0.0192469			5082	0.0509775
	6618	0.0192695			3725	0.0510177
	5597	0.01927			2995	0.0510302
	5906	0.0192974			2064	0.0510608
	6886	0.0193227			1371	0.0510619
	5969	0.0193426			5761	0.0510939
	5298	0.0193543			4389	0.0511565
	4786	0.0193749			2093	0.0511703
	4616	0.0194069			639	0.0511818
	6678	0.0194291			3894	0.0511879
	1149	0.0194986			5386	0.0511947
	4104	0.0195015			3196	0.0512643
	4216	0.0195066			2747	0.0512701
	5662	0.0195168			2894	0.0512713
	3805	0.0195396			1431	0.0512726
	28	0.0195432			6193	0.0512774
	6075	0.0195466			2807	0.0512838
	1959	0.0195647			1815	0.0512913
	1625	0.0195759			466	0.0513142
	3836	0.0195894			3141	0.0513782
	2722	0.0195921			4155	0.0513785
	1053	0.0195997			1193	0.0513836
	6059	0.0196069			3421	0.0513857
	1732	0.0196126			75	0.0513952
	4269	0.0196205			2052	0.0513991
	4963	0.0196505			3897	0.0514052
	2979	0.0196579			4944	0.0514193
	2789	0.0196625			56	0.051456
	4829	0.0196669			5183	0.0514696
	989	0.0196682			1506	0.0515098
	623	0.0197109			4646	0.0515111
	1791	0.0197138			3262	0.0515115
	3422	0.0197199			5897	0.0515242
	2595	0.0197287			1429	0.0515451
	3140	0.0197742			4083	0.0515595
	5372	0.0197829			460	0.0516306
	484	0.0197955			25	0.0516534
	3495	0.0197994			4946	0.051666
	133	0.0198041			913	0.0517028
	5995	0.0198182			3998	0.0517292
	1491	0.0198195			111	0.0517358
	4824	0.0198408			5768	0.0517412
	2880	0.0198494			5562	0.0517504
	31	0.0198874			1905	0.0517537
	2422	0.0198931			1442	0.0518331
	2093	0.0198936			5059	0.0518453
	60	0.0199026			3366	0.0518737
	5512	0.0199064			1384	0.0519045
	4649	0.0199245			5358	0.0519106
	2771	0.0199795			3105	0.051924
	5910	0.0199964			2077	0.0519364
	5877	0.0200038			5009	0.051971
	1779	0.0200082			3546	0.0519772
	6974	0.0200268			1518	0.0519872
	5716	0.0200306			4294	0.05199
	4934	0.0200338			2979	0.0520219
	4556	0.0200466			3260	0.0520349
	2439	0.020051			3320	0.0520393
	5232	0.0200745			5227	0.0520445
	6042	0.020077			5592	0.0520488
	6183	0.0200985			5815	0.0521497
	6589	0.0201007			2899	0.0521548
	7154	0.0201039			3282	0.0521661
	5664	0.0201085			3825	0.0521696
	2752	0.0201343			649	0.0521804
	5610	0.0201391			403	0.052194
	2821	0.0201549			4980	0.0522238
	4410	0.020159			3298	0.0522251
	6735	0.0201702			5449	0.0522626
	4949	0.0201774			4345	0.0522638
	6953	0.0201826			5778	0.0522699
	6602	0.0201947			1769	0.0522945
	95	0.0201954			5398	0.0523291
	1446	0.0202029			5201	0.0523352
	976	0.0202127			608	0.0523363
	5870	0.0202168			3432	0.0524041
	7200	0.0202281			3589	0.0524821
	5335	0.0202505			6022	0.052502
	7055	0.0202544			5699	0.05251
	6906	0.0202566			2003	0.0525487
	630	0.0202569			393	0.0525597
	1119	0.020262			4087	0.052618
	159	0.0202685			4407	0.0526271
	665	0.0202694			5291	0.0526658
	6134	0.0202766			2351	0.0526771
	397	0.0203109			3190	0.0526917
	2179	0.0203212			3867	0.0527627
	6105	0.020338			5722	0.0527633
	2530	0.0203592			2311	0.0527758
	659	0.0203671			6176	0.0528408
	4065	0.020378			1844	0.0528433
	2745	0.0203784			4325	0.0528931
	5069	0.0204078			4783	0.0529118
	578	0.0204079			2919	0.0529931
	438	0.0204146			838	0.0530232
	3655	0.0204435			3020	0.0530527
	7047	0.0205316			763	0.0530544
	1021	0.0205346			1835	0.0530756
	6493	0.0205679			3864	0.053105
	4278	0.0205997			5275	0.0531281
	5447	0.0206116			3876	0.0531536
	7110	0.0206134			864	0.0531754
	6918	0.0206165			4279	0.0531825
	3831	0.0206179			2718	0.053191
	2160	0.0206243			3228	0.053242
	2673	0.0206334			4259	0.0532493
	470	0.0206544			2691	0.0532847
	1258	0.0206689			2132	0.0533056
	1060	0.0206718			2870	0.0533097
	5355	0.0206722			2049	0.0533182
	1291	0.020683			380	0.0533218
	4067	0.0206857			2442	0.0533488
	6557	0.0206887			6254	0.0533783
	712	0.0207388			1851	0.0533805
	3555	0.0207407			3451	0.0534046
	2619	0.0207466			448	0.0534108
	473	0.020748			5766	0.0534698
	4461	0.0207483			4022	0.0535811
	6530	0.0207527			1508	0.0536314
	3867	0.0207539			310	0.0536622
	4957	0.0207731			1069	0.0536623
	1683	0.020779			4094	0.0536703
	4357	0.020784			484	0.0536865
	6584	0.0208113			772	0.053743
	2868	0.0208129			5775	0.0537461
	4255	0.0208136			2720	0.0537663
	1097	0.0208143			6102	0.0538049
	6058	0.0208244			3349	0.0538311
	4803	0.0208255			3525	0.0538893
	6540	0.0208262			5079	0.0539471
	7163	0.0208522			1605	0.0539579
	2635	0.0208606			3438	0.0539621
	413	0.0208634			1635	0.0539665
	616	0.0208659			1018	0.0539823
	610	0.020873			2854	0.0539872
	452	0.0208963			1688	0.0540681
	4921	0.0209152			3905	0.0540771
	2548	0.0209199			2645	0.054143
	4302	0.0209242			5458	0.0541626
	6238	0.0209257			959	0.0541674
	4993	0.0209274			2189	0.0541744
	3157	0.0209363			4212	0.0541866
	6066	0.0209614			239	0.0542068
	4021	0.0209716			4817	0.0542167
	2231	0.0209723			1081	0.0542328
	7081	0.0209735			5934	0.0542341
	5068	0.020999			4223	0.0542355
	1107	0.0210015			5788	0.0542523
	2293	0.0210102			5849	0.0543091
	5789	0.0210118			5270	0.054311
	5978	0.0210142			927	0.0543334
	5741	0.0210203			3898	0.0543669
	6246	0.0210242			5896	0.0543737
	3581	0.0210249			3816	0.0543814
	2964	0.0210309			5371	0.0543842
	5892	0.0210345			4169	0.0543872
	4485	0.0210708			2356	0.0544235
	5540	0.0210827			3434	0.0544308
	5671	0.0210844			3914	0.0545097
	5432	0.0210925			1668	0.0545139
	2633	0.0211036			455	0.0545177
	6871	0.0211147			103	0.054521
	2933	0.021119			679	0.0545362
	1543	0.021133			3186	0.0545925
	3669	0.0211345			4956	0.0546026
	6639	0.0211746			3286	0.0546086
	7062	0.0211826			1359	0.0546343
	6306	0.0211885			6100	0.0546826
	2600	0.0212037			4910	0.054697
	3050	0.0212103			5063	0.054707
	4172	0.0212124			6150	0.0547299
	4669	0.0212144			3802	0.0548251
	373	0.0212163			2684	0.054862
	6199	0.0212233			355	0.0548963
	5847	0.0212357			3103	0.0548968
	3360	0.0212402			5694	0.0549248
	779	0.0212427			2496	0.0549371
	6658	0.0212614			2610	0.0549411
	4466	0.0212632			1458	0.0549473
	3111	0.0212719			4695	0.0549611
	6988	0.021276			1173	0.0550079
	2320	0.0212803			3712	0.0550714
	4327	0.0212856			1962	0.055072
	100	0.0213135			3295	0.0551123
	2428	0.0213336			3132	0.0551348
	1039	0.0213415			1246	0.0551605
	955	0.021349			4972	0.0551725
	1436	0.0213595			6181	0.0551772
	1667	0.0213705			5512	0.0551829
	6154	0.0213886			400	0.0551835
	5064	0.0214121			5806	0.0552813
	2331	0.0214219			2301	0.0552828
	3590	0.0214327			1914	0.0553083
	4132	0.0214366			3734	0.0553161
	5659	0.0214444			1485	0.055344
	2514	0.0214465			2951	0.0553791
	7127	0.0214515			1827	0.0554025
	5408	0.0214602			5952	0.0554601
	5024	0.0215218			1738	0.0555719
	6643	0.0215237			4682	0.0555795
	2876	0.0215694			5803	0.0556442
	5470	0.0215696			3930	0.0556443
	5176	0.0215888			2775	0.0556586
	6172	0.0215899			3106	0.0556726
	7207	0.0216069			5776	0.0556939
	4763	0.0216196			222	0.0557222
	6599	0.0216231			5396	0.0557302
	6053	0.0216329			776	0.0557563
	6474	0.0216454			3906	0.0557653
	1034	0.0216478			2851	0.0557787
	1297	0.0216852			5229	0.0558043
	1215	0.0216896			4654	0.0558097
	2445	0.021699			2458	0.05583
	1761	0.0217127			3086	0.0558573
	4092	0.021715			417	0.0558736
	4365	0.0217153			4666	0.0559012
	2607	0.021723			5586	0.0559093
	3073	0.0217292			5501	0.0559122
	6635	0.0217304			1468	0.0559342
	1370	0.0217483			5744	0.0559625
	3533	0.0217504			3723	0.0559675
	751	0.0218026			3161	0.0560102
	604	0.0218059			337	0.0561314
	4865	0.0218066			2462	0.0561617
	6515	0.0218316			3308	0.0561967
	5490	0.0218715			590	0.0562012
	2886	0.0218789			520	0.0562231
	2032	0.0218822			315	0.056226
	2248	0.021888			4850	0.0562704
	6721	0.0218926			3832	0.0562912
	6092	0.0218998			5857	0.056321
	1541	0.0219362			381	0.0563374
	4464	0.0219492			4258	0.0563504
	5723	0.0219567			6030	0.0564026
	1385	0.0219794			850	0.0564542
	3914	0.0219897			3491	0.0564667
	2489	0.0220111			4976	0.0564769
	5571	0.0220151			1689	0.0564875
	4186	0.022023			4971	0.056502
	5263	0.0220246			1160	0.0565201
	2157	0.0220261			244	0.0565225
	2808	0.0220493			5824	0.056535
	1074	0.0220498			1445	0.0565383
	2536	0.0220502			1951	0.0565472
	3686	0.0220572			2721	0.0565724
	173	0.0220577			1302	0.0565855
	2631	0.022059			5246	0.0565925
	6908	0.0220674			1477	0.0566013
	5949	0.0220692			2743	0.0566344
	2329	0.0220704			3833	0.0566509
	7157	0.0220753			2688	0.0566533
	4534	0.0220784			2055	0.0566716
	6278	0.0220803			2283	0.0566784
	2565	0.022086			1571	0.0566852
	7188	0.022088			3156	0.0567014
	5096	0.022091			6239	0.0567033
	213	0.0220935			2083	0.0567262
	5203	0.0220979			1382	0.0567498
	4037	0.022104			5777	0.0567527
	4759	0.0221188			4203	0.0567574
	1477	0.0221209			4334	0.0567611
	5012	0.0221256			4643	0.0567878
	4707	0.0221308			2532	0.0568303
	5109	0.0221432			3376	0.0568675
	4573	0.0221477			2535	0.0568823
	3324	0.0221523			5657	0.0569034
	6763	0.0221583			4587	0.0569036
	5695	0.0221593			201	0.0569113
	5363	0.0221968			3690	0.0569643
	2615	0.0221986			3809	0.0569834
	1631	0.0222161			1992	0.0570277
	4868	0.0222271			6061	0.0570856
	2357	0.0222331			167	0.0570931
	4839	0.02224			3868	0.0571035
	1296	0.0222841			5636	0.0571284
	2830	0.0223465			5950	0.057143
	2148	0.0223543			5709	0.0571586
	903	0.0223546			738	0.0571667
	2315	0.0223603			3480	0.057178
	1717	0.0223699			2787	0.0572029
	2456	0.0223777			4220	0.0572085
	4360	0.0223789			15	0.0572086
	2283	0.0223956			4779	0.0572428
	5421	0.022401			5235	0.0572621
	2495	0.0224287			1786	0.0573183
	998	0.0224339			5606	0.0573215
	6163	0.0224354			5743	0.0573241
	6021	0.0224372			2457	0.0573284
	6856	0.0224375			3401	0.0573633
	4174	0.0224471			437	0.0573714
	4968	0.0224679			3275	0.0573786
	1893	0.0224724			858	0.0574461
	3924	0.0224731			4121	0.0574484
	2660	0.0224733			4175	0.0574514
	6405	0.0224783			5662	0.0574645
	3499	0.0224983			3046	0.0574726
	1392	0.0225366			4827	0.0574847
	702	0.0225428			2634	0.0574945
	1071	0.0225431			285	0.0575355
	6705	0.0225492			1845	0.0575492
	6524	0.0225788			3680	0.0575511
	5481	0.0225878			4328	0.0575953
	960	0.0226049			5924	0.0576414
	3013	0.0226129			5668	0.0576543
	7035	0.0226177			3263	0.0576759
	1599	0.0226266			4842	0.0576761
	4835	0.0226284			2700	0.0576862
	2481	0.022629			2344	0.0577223
	5738	0.0226592			4868	0.0577327
	5039	0.0226848			1456	0.0577445
	7087	0.0226926			1648	0.0577665
	6437	0.0226967			2023	0.0577767
	4544	0.0227007			1854	0.0577909
	6983	0.0227189			2304	0.057796
	5739	0.0227231			1503	0.0578261
	6422	0.0227349			5597	0.0578435
	3959	0.0227447			5066	0.0578552
	1523	0.0227486			406	0.0578827
	2995	0.0227604			3885	0.0579264
	1465	0.0227805			6170	0.0579338
	3322	0.0227906			2291	0.0579467
	7180	0.0228013			929	0.0580243
	6179	0.0228122			5954	0.0580465
	3828	0.0228207			4215	0.058067
	624	0.0228363			678	0.0580744
	6968	0.0228605			2133	0.0581048
	4081	0.0228666			2199	0.0581284
	6069	0.0228681			2650	0.0581381
	918	0.0228722			853	0.0581386
	5720	0.022913			4621	0.0581668
	2774	0.0229717			2014	0.0581735
	2384	0.0229861			2371	0.0581965
	6169	0.0230052			751	0.0582295
	6030	0.0230346			11	0.0582303
	4808	0.0230398			5383	0.0582336
	7174	0.0230478			2735	0.0583603
	1546	0.0230485			1959	0.0583606
	3104	0.0230485			1986	0.0583727
	5635	0.0230616			6077	0.058515
	3019	0.0230991			4173	0.0585201
	2643	0.023101			6165	0.0585429
	3015	0.0231246			2103	0.0585786
	347	0.0231399			1950	0.0586335
	2948	0.0231847			4006	0.0586435
	3980	0.0231942			2041	0.0586557
	1824	0.0231948			5199	0.0586561
	3269	0.0231981			436	0.058686
	1188	0.0232165			1614	0.058694
	4922	0.0232173			3841	0.0587104
	5521	0.023223			4350	0.0587214
	1180	0.0232489			2694	0.0587277
	6638	0.0232645			3881	0.0588185
	5669	0.0232824			3994	0.0588309
	5714	0.0232967			28	0.0588468
	1573	0.0233096			2696	0.0588997
	4733	0.0233186			5015	0.0589181
	2399	0.0233269			5423	0.0589301
	5042	0.0233294			6187	0.0589426
	1836	0.02334			2709	0.0589976
	5369	0.0233687			5302	0.059
	6297	0.0233753			2957	0.0591289
	5912	0.0234199			5034	0.0591789
	6100	0.0234214			4373	0.0592005
	2972	0.0234225			2741	0.0592127
	7004	0.0234396			4704	0.0592764
	2264	0.0234407			862	0.0593281
	334	0.0235051			338	0.0593468
	3410	0.0235226			6212	0.0593475
	5188	0.0235226			1770	0.0594017
	4935	0.0235325			1222	0.0594309
	841	0.0235347			6267	0.0594465
	3461	0.0235547			5981	0.0594681
	5415	0.0235564			3176	0.0594757
	1452	0.0235658			2927	0.0595121
	3696	0.0235732			1884	0.0595407
	5858	0.0235812			5958	0.0596141
	2242	0.0235862			1627	0.0596371
	565	0.0236063			2035	0.059671
	537	0.0236111			4227	0.0597135
	6217	0.0236116			3532	0.0597269
	4163	0.0236479			418	0.0597359
	3750	0.0236486			5707	0.0597413
	4795	0.0236692			1638	0.0597431
	3860	0.0236758			5523	0.0597663
	704	0.0236894			3210	0.0598043
	5726	0.0236912			2366	0.0598409
	3877	0.0236917			266	0.0598659
	4522	0.0237096			3018	0.0598727
	2153	0.0237226			2917	0.0598763
	3361	0.023733			839	0.0598925
	5709	0.0237509			3440	0.0599471
	5654	0.023751			4171	0.0599565
	3232	0.0237582			458	0.0599653
	5049	0.0237638			1541	0.0601056
	1213	0.0237652			2904	0.0601083
	1241	0.0237762			480	0.0601446
	1239	0.0237825			5863	0.0601572
	4043	0.0237968			2952	0.0601599
	2669	0.0237992			5721	0.0602559
	1323	0.0238			214	0.0602633
	572	0.0238015			5563	0.0602697
	3843	0.023805			3311	0.0602761
	2128	0.0238115			2187	0.0603441
	1817	0.0238138			3872	0.0603452
	3734	0.0238224			3149	0.0603517
	7073	0.0238246			3708	0.0603705
	1114	0.0238327			4061	0.0604072
	5271	0.023833			3603	0.0604172
	6783	0.0238399			6065	0.0604397
	4970	0.0238427			2806	0.0604478
	463	0.0238474			2965	0.0604624
	1143	0.0238519			4597	0.0605335
	3864	0.0238527			209	0.0605427
	3988	0.0238575			3706	0.0605799
	5011	0.0238606			2324	0.0605953
	2598	0.0238632			4931	0.0606688
	4996	0.0238644			1602	0.0606832
	2344	0.0238732			3006	0.060717
	2053	0.0238762			3483	0.0607911
	1495	0.0238804			5920	0.0608104
	5797	0.0238936			4228	0.0608175
	5193	0.0239277			6107	0.0608317
	1135	0.0239386			4009	0.0608591
	4689	0.0239406			4235	0.0608863
	4895	0.0239459			2198	0.0609469
	5300	0.0239634			203	0.0609723
	4116	0.0239886			288	0.060991
	4806	0.0239935			2028	0.0610188
	1601	0.0240141			5645	0.0610526
	1724	0.0240168			3361	0.0610558
	4058	0.0240237			1807	0.0611066
	2073	0.0240293			470	0.0611266
	512	0.0240484			251	0.0611571
	6659	0.0240653			1391	0.0611588
	1437	0.0240977			5712	0.0611636
	860	0.0241037			3259	0.0611709
	5463	0.0241087			4190	0.0611769
	1426	0.0241224			4911	0.0611954
	3226	0.0241286			340	0.0612098
	3737	0.0241305			1425	0.0612464
	3428	0.0241371			1517	0.0612569
	4268	0.0241434			176	0.061292
	5543	0.0241447			4390	0.0613064
	6270	0.0241539			4860	0.0613422
	4190	0.0241589			5231	0.061457
	684	0.024182			5525	0.0614996
	6383	0.0241921			774	0.0615039
	4153	0.0242219			5208	0.0615275
	516	0.0242689			893	0.0615361
	4509	0.0242742			4566	0.0615769
	915	0.0242969			2306	0.0615967
	379	0.0243066			529	0.0616073
	6123	0.0243172			3391	0.0616092
	2689	0.0243178			4324	0.0616311
	6711	0.0243359			1486	0.0616512
	2030	0.0243371			3385	0.0616569
	5959	0.0243406			1647	0.0616758
	1807	0.0243417			5986	0.0616913
	5125	0.0243624			3749	0.061717
	2616	0.0243652			2702	0.0617216
	3045	0.0243685			1483	0.0617591
	1104	0.0243693			4352	0.0617993
	1806	0.024391			5642	0.0618394
	5951	0.0244066			4119	0.0618554
	3566	0.0244113			5294	0.0618651
	420	0.0244214			5405	0.0618788
	2596	0.0244406			3277	0.0619073
	4977	0.0244456			3373	0.0619417
	4761	0.0244559			6194	0.0619432
	6505	0.0244602			3840	0.0619814
	1965	0.0244635			2480	0.0619931
	5411	0.0244686			4151	0.0620052
	4329	0.0244948			1998	0.0620537
	4656	0.0244972			5330	0.062054
	7021	0.0244992			5408	0.0620629
	5551	0.0245134			2124	0.0620729
	6460	0.0245315			2809	0.0620794
	798	0.024534			4266	0.0620862
	3818	0.0245345			5681	0.0621816
	1225	0.0245443			6097	0.0622471
	1525	0.0245502			5837	0.0623034
	5453	0.0245547			5887	0.0623112
	2469	0.0245848			4271	0.0623859
	6471	0.0245973			979	0.0624685
	23	0.0246382			922	0.0624866
	4295	0.0246401			1128	0.0625516
	3345	0.024652			231	0.0625579
	3295	0.0246562			2384	0.0625744
	5537	0.0246612			4185	0.0625852
	2754	0.024677			3227	0.0626429
	1675	0.0246791			4768	0.0626582
	2041	0.0246825			6247	0.0626693
	2618	0.0246861			4429	0.0627069
	2341	0.0246901			5197	0.0627822
	267	0.0246993			2147	0.0628018
	1026	0.024718			5472	0.0628021
	862	0.0247183			5609	0.062815
	3728	0.0247916			3258	0.0628295
	107	0.024792			5053	0.0628338
	6441	0.0248167			4264	0.0628377
	6201	0.0248336			6177	0.0628424
	2125	0.0248478			2777	0.0628426
	1145	0.0248506			2107	0.0628792
	489	0.0248539			1812	0.0628891
	2419	0.0248567			5996	0.0628943
	1656	0.0248577			299	0.0629168
	1882	0.0248981			1280	0.06299
	6570	0.0249059			2655	0.0630638
	5401	0.0249256			3857	0.0630818
	3238	0.0249364			1412	0.0630873
	2588	0.0249368			2531	0.0631543
	5657	0.0249376			481	0.0631677
	1586	0.0249447			3090	0.0631749
	3114	0.0249491			2040	0.0633069
	4966	0.0249502			1472	0.0633152
	832	0.0249522			1052	0.063455
	4511	0.0249573			2757	0.0634708
	3551	0.0249841			184	0.0634896
	4919	0.0249861			4410	0.0634986
	888	0.0249925			4559	0.063531
	321	0.0250081			1416	0.0635911
	5861	0.0250158			1225	0.0636021
	1234	0.0250213			2609	0.0636074
	4674	0.0250291			4248	0.0636288
	2791	0.0250371			6167	0.0636654
	2780	0.0250507			4447	0.0636748
	1634	0.0250774			5005	0.063677
	2339	0.025082			192	0.0636931
	6861	0.0251068			3470	0.0637218
	1410	0.0251149			2714	0.0637566
	3538	0.025127			1460	0.0637687
	4280	0.0251271			1358	0.0637931
	5101	0.0251273			1169	0.0638052
	1342	0.0251472			5791	0.0638092
	7030	0.0251693			1095	0.0639097
	5288	0.0251919			1988	0.0639258
	2816	0.02522			4929	0.0639476
	4143	0.0252429			2729	0.0639549
	3535	0.0252434			2163	0.0639871
	1440	0.025247			3671	0.0639999
	802	0.0252515			5705	0.0640241
	4936	0.0252795			2254	0.0640298
	2992	0.0252828			2072	0.0640324
	1278	0.0253757			3214	0.0640471
	1379	0.0253906			1142	0.0640485
	950	0.0253938			2810	0.0641038
	5138	0.025405			3495	0.0641039
	2775	0.0254207			1822	0.0641216
	3145	0.0254261			4797	0.0641271
	550	0.0254587			5037	0.0641339
	6571	0.0254593			2596	0.0641585
	4821	0.0254663			1400	0.0641606
	6496	0.0254797			5880	0.0641675
	6188	0.0254871			5409	0.0643053
	7069	0.0255057			1090	0.0643444
	6480	0.0255212			1955	0.0643654
	1482	0.0255438			1516	0.0643922
	3469	0.0255818			2690	0.064407
	6002	0.0255922			6072	0.0644106
	238	0.0255938			657	0.0644234
	3782	0.0256465			2934	0.0644538
	6652	0.0256466			4346	0.0644795
	1741	0.0256498			1896	0.0644833
	1108	0.0256535			4293	0.0644936
	1024	0.0256611			2910	0.064494
	2648	0.0256823			2058	0.0645309
	2304	0.0256942			241	0.0645344
	5374	0.0257035			1514	0.0645501
	6191	0.0257126			2080	0.0645733
	4627	0.025721			1374	0.0645839
	5707	0.0257242			274	0.0646254
	4331	0.0257316			1056	0.0646634
	5774	0.0257411			3604	0.064676
	1803	0.0257627			623	0.0646893
	1648	0.0257673			4104	0.064695
	5823	0.0257828			1441	0.0647057
	4742	0.0257956			654	0.0647281
	5655	0.0257988			3172	0.0647442
	3586	0.0258194			4613	0.0647526
	3527	0.0258406			6243	0.0647545
	1072	0.0258552			617	0.0647713
	4545	0.0258711			5703	0.0647952
	4249	0.0258951			2337	0.0647974
	1665	0.0258978			1405	0.0648101
	4152	0.0259145			4269	0.0648449
	7130	0.0259202			3386	0.0648464
	180	0.0259308			5730	0.0648642
	4871	0.0259484			3239	0.0649751
	7212	0.0259537			1672	0.0650385
	5122	0.0259701			5357	0.0650548
	687	0.0259704			5465	0.0650946
	2269	0.0259736			4246	0.0651043
	2201	0.0259754			3978	0.065123
	402	0.0259778			5814	0.0651332
	6514	0.0259925			3131	0.0651806
	2958	0.0259928			4336	0.0651831
	6193	0.0259968			612	0.0652164
	2634	0.0260019			4397	0.0652683
	1772	0.0260062			1228	0.0652909
	5265	0.0260285			2159	0.0652933
	1009	0.0260299			592	0.0653014
	5066	0.0260312			348	0.065308
	2159	0.0260343			2098	0.0653144
	5223	0.0260358			2048	0.0653442
	5202	0.0260449			574	0.0653533
	6759	0.0260456			650	0.0653585
	1015	0.0260464			5496	0.0653647
	4062	0.026054			1444	0.0654037
	2750	0.0260633			191	0.0654076
	6912	0.0261615			4323	0.0654163
	731	0.0261639			4652	0.0654174
	3120	0.0261652			3829	0.0654269
	5005	0.0261829			6319	0.0654322
	6848	0.026185			2598	0.0654433
	1604	0.0261884			3101	0.0654888
	1456	0.0262011			735	0.0655295
	634	0.0262055			1751	0.065548
	426	0.0262114			5801	0.0655627
	5816	0.0262228			5307	0.0655636
	1183	0.0262536			205	0.065568
	6847	0.0262676			4943	0.0656485
	6356	0.0262717			1936	0.0656638
	5172	0.0262933			6115	0.065667
	3552	0.0263334			5484	0.0656776
	800	0.0263341			3866	0.0656843
	5273	0.0263416			3423	0.0658183
	6947	0.0263515			3563	0.0658248
	6995	0.0263608			4156	0.0659231
	1978	0.0263663			2276	0.065977
	5020	0.0263724			5317	0.0659975
	4965	0.0263863			3426	0.0660133
	4030	0.0263875			5263	0.0660416
	722	0.0263914			3537	0.0660512
	2767	0.0264216			2685	0.0660576
	189	0.0264318			1833	0.066058
	6956	0.0264385			4031	0.0661692
	4263	0.026474			326	0.0662455
	2474	0.0264747			306	0.0662999
	6582	0.0264815			5813	0.0663079
	4204	0.0265088			281	0.0663261
	3986	0.0265284			177	0.066357
	2040	0.0265446			427	0.0663618
	6526	0.0265509			1353	0.0664168
	2761	0.0265764			1709	0.0664482
	633	0.0266018			1828	0.0664535
	2855	0.0266068			3983	0.0664789
	6889	0.0266098			4454	0.0665327
	1698	0.0266293			1756	0.0665341
	4150	0.0266294			269	0.0665385
	6754	0.0266329			3280	0.0665523
	2463	0.0266505			4814	0.0665743
	6265	0.0266621			1439	0.0665823
	120	0.0266841			4683	0.0666467
	2247	0.0267015			390	0.0666514
	3421	0.0267236			2719	0.0666554
	1555	0.026767			1987	0.0666724
	2739	0.026778			5400	0.0666759
	3346	0.0267998			4378	0.0666892
	5287	0.0268237			1114	0.0667049
	5848	0.0268369			1145	0.0667169
	4832	0.0268381			4044	0.066719
	3621	0.0268656			1480	0.0667408
	3614	0.0268761			3939	0.066773
	2552	0.0268773			3061	0.0667933
	4265	0.0268899			2151	0.0667951
	109	0.0268902			2329	0.0668486
	6550	0.0269181			5678	0.066866
	5692	0.0269318			1850	0.0668689
	935	0.0269342			4170	0.0669117
	4193	0.0269466			2370	0.0669137
	30	0.0269616			4656	0.0669501
	1396	0.0269679			1679	0.0669704
	421	0.0269878			2689	0.0669789
	1864	0.0269943			585	0.0669839
	1064	0.0269959			3804	0.0669939
	4183	0.0270031			4947	0.0670627
	2106	0.0270127			5189	0.0670656
	1941	0.0270264			50	0.0670766
	4995	0.0270321			2901	0.0671043
	2493	0.0270478			2298	0.0671112
	7068	0.0270643			2000	0.0671341
	7194	0.027105			2868	0.0672073
	5339	0.0271091			1613	0.0672188
	1172	0.0271251			3394	0.0672198
	1627	0.0271353			6001	0.0672263
	5229	0.0271458			1327	0.0672665
	885	0.027167			1555	0.067269
	6578	0.027178			1868	0.0673005
	1311	0.0271794			1906	0.0673112
	548	0.027188			4973	0.0673215
	3474	0.0272104			5827	0.0673309
	2857	0.0272298			2929	0.0673567
	1401	0.0272344			3178	0.06737
	1091	0.0272461			578	0.0674312
	116	0.0272676			1070	0.0674426
	5091	0.0272812			2933	0.0675038
	3100	0.0272893			3700	0.0675089
	6843	0.0273329			2327	0.0675878
	2468	0.0273461			5022	0.0675878
	1027	0.0273614			409	0.0675981
	4146	0.0273702			4048	0.0676241
	4852	0.0273703			100	0.067627
	4287	0.0273737			3913	0.0676995
	1960	0.0274249			1154	0.0677471
	6486	0.027443			1365	0.0677633
	2262	0.0274433			14	0.0677781
	1784	0.0274768			1167	0.0677878
	4623	0.0274925			2939	0.0678104
	3791	0.027513			2860	0.0678798
	2060	0.0275285			324	0.0679048
	1947	0.0275548			5884	0.0679198
	4884	0.0275569			5440	0.0680187
	386	0.027557			3494	0.0680514
	938	0.027574			4535	0.0680685
	4888	0.0275806			55	0.0680754
	1645	0.0275958			4236	0.0680756
	2427	0.0275958			3579	0.0680874
	5222	0.0275963			2637	0.0681144
	1808	0.0276257			26	0.0681531
	250	0.0276288			4280	0.0681933
	3368	0.0276512			5789	0.0682207
	4572	0.0276531			4330	0.0682358
	4460	0.0276792			3256	0.0682384
	2546	0.0277033			2725	0.0682518
	4831	0.0277134			3640	0.0682967
	585	0.0277145			6268	0.0683114
	1583	0.02773			3269	0.068326
	3225	0.0277381			1417	0.0683338
	320	0.0277411			5558	0.068346
	3576	0.0277502			4641	0.068416
	2294	0.0277515			3685	0.0684385
	1350	0.0277662			6034	0.0684603
	1144	0.0277781			5443	0.0685271
	1441	0.0277829			5847	0.0686463
	3760	0.0277916			4303	0.0686549
	2856	0.0278221			5590	0.0686639
	1568	0.0278249			5975	0.068665
	56	0.0278334			4300	0.0686991
	3708	0.027835			1105	0.0687197
	1972	0.0278415			5327	0.0687244
	1193	0.0278427			1700	0.0687338
	1814	0.0278517			3437	0.0687362
	5575	0.0278623			953	0.0687984
	6670	0.0278662			5980	0.0688567
	1715	0.027878			496	0.0689232
	7165	0.0278802			4247	0.0689365
	6273	0.0278971			4139	0.0689478
	2280	0.0278992			5649	0.0689481
	5868	0.0279212			3915	0.0689653
	154	0.0279287			653	0.0689949
	7111	0.0279411			5052	0.0689992
	3029	0.0279479			876	0.0690085
	4548	0.0279704			4371	0.0690411
	7026	0.0279869			1158	0.0690774
	7143	0.0279971			1799	0.0690829
	2035	0.0280046			6197	0.0690928
	609	0.0280535			30	0.0690946
	1165	0.0280892			1964	0.0690973
	1558	0.0281017			6338	0.0691267
	3371	0.0281221			1093	0.0691766
	2792	0.0281309			3414	0.0691838
	602	0.0281352			5701	0.0692391
	4555	0.0281442			2468	0.0692423
	294	0.0281465			5249	0.0692757
	5044	0.0281655			4742	0.0692877
	5973	0.0281833			3497	0.0692905
	619	0.0282071			2654	0.0692948
	2182	0.0282116			1692	0.0692968
	5957	0.0282231			4197	0.0693065
	4900	0.0282599			1198	0.0693236
	3906	0.0282892			5240	0.0693504
	2307	0.0283022			5269	0.0693712
	2594	0.0283144			5080	0.0693915
	1718	0.0283289			6331	0.0694109
	6195	0.0283468			4631	0.069428
	4980	0.0283495			5384	0.0694337
	3373	0.0283638			2402	0.0694478
	5436	0.028374			2937	0.0695414
	5473	0.0283781			2611	0.0695445
	4499	0.028384			1440	0.069558
	2365	0.0283847			1430	0.0696147
	353	0.0283867			3628	0.0696159
	2206	0.0284164			912	0.0696203
	3842	0.0284288			5686	0.0696633
	3958	0.02843			2292	0.0696865
	6012	0.0284307			3351	0.0697557
	2978	0.0284361			1695	0.0697807
	1951	0.0284407			3670	0.0697875
	6673	0.0284424			1110	0.0698193
	1459	0.0284429			3740	0.069829
	3857	0.0284491			4600	0.0698531
	5812	0.0284694			5634	0.069863
	4991	0.0284801			4774	0.069876
	1238	0.0284882			2825	0.0698928
	6562	0.0285			89	0.0699285
	2297	0.0285218			5674	0.0700181
	175	0.0285272			6122	0.0700386
	6606	0.0285346			5653	0.0700675
	2253	0.0285484			5682	0.0700881
	6121	0.0285532			5164	0.0700922
	1048	0.0285569			235	0.0701548
	1454	0.0285611			4360	0.0701558
	6585	0.0285845			1379	0.0702092
	1153	0.02859			3398	0.0702307
	4098	0.0285983			5040	0.0702577
	586	0.0286081			1137	0.0702714
	5019	0.0286184			3997	0.0702875
	5682	0.0286488			4076	0.0703017
	6309	0.0286609			863	0.0703075
	7064	0.0286739			2007	0.0703382
	6467	0.0286761			87	0.0703714
	1493	0.0286786			792	0.0703755
	2707	0.0286802			5473	0.0703774
	4076	0.0286886			3746	0.0704551
	351	0.0286985			6016	0.0704625
	727	0.0287047			187	0.0705048
	3339	0.0287093			2623	0.0705763
	1220	0.0287219			4831	0.0705994
	1641	0.0287228			1286	0.0706131
	641	0.0287714			3257	0.0706133
	2202	0.0287726			61	0.0706173
	3979	0.0287754			5755	0.0706178
	4794	0.0287756			2739	0.0706254
	5547	0.0287837			3409	0.0706482
	2568	0.0288075			506	0.0706668
	4983	0.0288301			1832	0.0706707
	7007	0.0288314			5481	0.0706897
	5182	0.0288598			977	0.0707104
	640	0.028866			5025	0.0707198
	7027	0.0288719			1390	0.0707299
	3391	0.0288774			4168	0.0707329
	1653	0.02888			4291	0.0707488
	1682	0.0288814			5467	0.0707495
	1118	0.0288931			6164	0.0708099
	4102	0.028901			4906	0.0708314
	6813	0.0289196			1831	0.0708711
	3963	0.0289437			34	0.0708801
	1259	0.0289479			3623	0.0708949
	3315	0.0289644			2853	0.0709105
	6459	0.028978			4845	0.0709657
	579	0.0289827			6245	0.071
	3257	0.0289956			2293	0.0710045
	2002	0.0290178			3444	0.0710162
	6330	0.029087			923	0.0710685
	5250	0.0290945			3642	0.0711068
	1740	0.0291023			4188	0.0711193
	6507	0.0291118			6195	0.0711609
	2776	0.0291309			2713	0.0711633
	3258	0.0291353			1811	0.0712569
	5946	0.0291408			1510	0.0712669
	7221	0.0291639			2001	0.0712714
	1406	0.0291752			1685	0.0712939
	6517	0.0292114			4686	0.0713317
	4859	0.029223			3439	0.0713536
	1887	0.0292264			2042	0.0713554
	5737	0.0292347			1586	0.0713751
	474	0.0292434			575	0.0713756
	3868	0.0292485			148	0.0713819
	3606	0.0292495			1567	0.0714006
	5644	0.0292578			3995	0.071427
	7170	0.0292626			3580	0.0714286
	6786	0.029271			1696	0.0714501
	6556	0.0292779			563	0.0714746
	4377	0.0292781			2161	0.0715129
	6319	0.0292906			4466	0.0715233
	5927	0.0293011			5737	0.0715524
	4526	0.0293125			4226	0.0716031
	2013	0.0293183			1153	0.0716669
	305	0.02932			3839	0.0716736
	3885	0.0293213			3166	0.0716934
	4881	0.0293372			2099	0.071704
	4126	0.0293418			236	0.0717202
	1082	0.0293458			5392	0.0717262
	4224	0.0293514			6101	0.0717317
	5018	0.029355			1809	0.0717549
	2492	0.0293584			2414	0.071784
	138	0.0293611			5166	0.0718119
	546	0.0293733			4023	0.0718136
	4513	0.0293783			4377	0.0718298
	1928	0.0293797			888	0.0718362
	1950	0.0293898			376	0.0718419
	6241	0.0293923			3846	0.0719034
	6314	0.0294013			5853	0.071941
	2993	0.0294295			6221	0.0719477
	2778	0.0294311			5202	0.0719495
	1299	0.029452			1666	0.0719521
	4700	0.0294607			5120	0.0719888
	7022	0.029472			6172	0.0720083
	969	0.0295024			815	0.0720204
	6119	0.0295054			2463	0.0720353
	5358	0.0295247			3436	0.0720738
	3229	0.0295272			1452	0.0721405
	1439	0.0295296			794	0.0721483
	2863	0.029557			1182	0.0721578
	249	0.0295649			5797	0.0721673
	3363	0.0295653			2330	0.0721805
	4046	0.0295679			3403	0.072199
	3384	0.0295714			206	0.0722417
	6997	0.0295745			622	0.0722521
	1996	0.0295765			971	0.072256
	3662	0.0295771			4116	0.0722634
	2709	0.0295966			665	0.0722658
	6125	0.0296326			4593	0.07228
	6903	0.0296866			3578	0.0723637
	2361	0.0296867			4657	0.0723649
	912	0.0296993			2669	0.0723724
	5428	0.0296993			1579	0.0724152
	7009	0.0297291			5544	0.0724433
	2610	0.0297346			6342	0.0724659
	5420	0.0297568			2612	0.0724723
	4047	0.0297656			4977	0.0725352
	6770	0.0297669			3684	0.072536
	432	0.0297684			5272	0.0725552
	3146	0.029769			1122	0.0725856
	3093	0.0297726			1876	0.0725937
	4277	0.0297795			4265	0.0726076
	2735	0.029811			2255	0.0726108
	7140	0.0298189			257	0.0726121
	5183	0.0298336			3293	0.0726627
	1567	0.0298399			3399	0.0726646
	4976	0.0298405			1269	0.0726725
	3243	0.0298461			1540	0.0726765
	5882	0.0298485			504	0.0726845
	6558	0.0298606			5495	0.0727495
	3334	0.02988			4795	0.0727568
	6016	0.0298817			3430	0.072761
	2827	0.0299049			990	0.0727711
	3788	0.0299078			4569	0.0727875
	5545	0.0299088			1903	0.0728027
	5942	0.0299204			2375	0.0728092
	5524	0.0299283			3828	0.0728101
	2760	0.0299377			63	0.0728363
	4568	0.0299496			4557	0.0728662
	3052	0.0299725			5271	0.0728919
	6491	0.0299762			1678	0.0728982
	6275	0.0299844			634	0.0729338
	5377	0.0299912			119	0.0729373
	3367	0.0299937			1546	0.0729504
	4353	0.0300056			5488	0.072969
	6094	0.0300101			1330	0.0730017
	4424	0.0300117			866	0.0730519
	4334	0.0300216			90	0.0730577
	2640	0.0300235			1455	0.0731009
	3167	0.0300319			2275	0.0731767
	6311	0.0300381			2746	0.0732035
	2260	0.03004			5232	0.0732076
	3462	0.0300563			2118	0.0732269
	4749	0.0300619			6189	0.0733142
	6435	0.0300706			595	0.0733325
	4997	0.0301065			716	0.0733354
	5390	0.030108			4915	0.0734015
	6878	0.0301146			134	0.0734378
	7133	0.0301204			4422	0.0734645
	1490	0.0301448			5947	0.0734682
	622	0.0301462			2915	0.0734979
	211	0.0301602			2425	0.0735001
	2657	0.0301681			68	0.0735033
	1202	0.0301706			1363	0.0735103
	3834	0.0301716			3040	0.0735557
	528	0.0301742			4053	0.0735654
	2400	0.0301965			298	0.0735806
	2654	0.0302057			2940	0.0735911
	3480	0.030221			1764	0.0736106
	4498	0.030238			3246	0.0736214
	5162	0.0302479			505	0.0736236
	403	0.0302838			5809	0.0736314
	1600	0.0303037			4224	0.0736796
	217	0.0303197			42	0.0736844
	4196	0.0303229			3949	0.0737045
	1896	0.0303566			885	0.0737812
	3559	0.0303595			5255	0.0737863
	5598	0.0303741			189	0.073797
	3141	0.0304072			3241	0.0738067
	383	0.0304103			1713	0.0738101
	6984	0.0304142			3335	0.0738356
	5528	0.0304177			3730	0.0738366
	4642	0.0304184			3577	0.0738489
	393	0.0304379			4413	0.0738687
	2798	0.0304397			6126	0.0738911
	2696	0.030444			2946	0.0739429
	4138	0.030444			4375	0.0739518
	6830	0.0304596			5591	0.0739948
	5649	0.0304682			252	0.0739993
	4769	0.0304753			6015	0.0740089
	53	0.0305004			4049	0.0740252
	3344	0.0305059			1723	0.0740592
	2795	0.0305131			5369	0.0740973
	1646	0.0305141			4038	0.0741104
	6284	0.0305254			1582	0.0741257
	5161	0.0305263			2256	0.0741396
	6740	0.0305348			2223	0.0742083
	2864	0.0305362			4331	0.0742283
	866	0.0305382			3573	0.0742502
	2386	0.0305387			1383	0.0742693
	5511	0.0305659			262	0.0742972
	5687	0.0305699			2635	0.074303
	6803	0.0305705			317	0.0743046
	6928	0.0305859			827	0.0743132
	4281	0.030586			5655	0.0743531
	2965	0.0305995			1471	0.0743852
	1087	0.0306091			5960	0.0744096
	6915	0.0306146			4509	0.0744218
	4608	0.0306371			1307	0.0744375
	771	0.0306447			3013	0.0744519
	2938	0.0306558			3184	0.0744693
	3131	0.0306737			1262	0.0744788
	653	0.0306759			5000	0.0744799
	4933	0.0306841			1783	0.0744809
	584	0.030685			3707	0.0744839
	4147	0.0306918			1389	0.0744945
	5589	0.0306982			3710	0.0744981
	6473	0.0307264			1354	0.0745007
	961	0.0307283			5565	0.0745021
	5168	0.0307615			3567	0.0745054
	3911	0.0307778			4982	0.0745174
	2841	0.0308067			5234	0.0745206
	328	0.0308126			2364	0.0745296
	5343	0.0308264			1318	0.0745494
	6816	0.0308345			5364	0.0745749
	6880	0.0308387			4743	0.0746108
	1606	0.0308395			4940	0.0746169
	6971	0.030846			405	0.0746334
	6943	0.0308712			5486	0.0746967
	514	0.030876			2697	0.0747119
	6730	0.0308834			2563	0.0747282
	3542	0.0308894			2827	0.0747628
	2212	0.0308977			1572	0.0747769
	6170	0.0309031			5621	0.0748344
	1566	0.0309114			1386	0.0748634
	4579	0.030946			2552	0.0749367
	1094	0.0309473			1890	0.0749417
	6402	0.0309487			5817	0.0749676
	983	0.0309652			5335	0.0749683
	3704	0.0309732			3619	0.0749921
	3184	0.0309779			3941	0.074999
	4234	0.0310026			2925	0.0750188
	3276	0.0310372			5287	0.0750198
	6518	0.0310507			3312	0.075023
	6895	0.0310534			596	0.0750554
	6146	0.0310554			1172	0.0750565
	4450	0.0310762			5764	0.0750607
	819	0.0310964			237	0.0751181
	5580	0.0311059			2882	0.0751211
	4112	0.0311065			204	0.0751405
	5231	0.0311249			2162	0.0751507
	3133	0.0311414			1385	0.0751583
	5197	0.0311439			2332	0.0751667
	3577	0.0311608			5339	0.0751732
	3688	0.031163			1150	0.0751781
	1352	0.0311684			3455	0.0751806
	4837	0.0311834			2525	0.0751959
	506	0.0312064			4745	0.0752175
	4734	0.0312166			3187	0.0752199
	1328	0.0312186			3124	0.0752355
	2326	0.03123			9	0.0752464
	6190	0.0312352			2649	0.0753181
	2354	0.0312465			2405	0.075337
	3433	0.0312483			3188	0.0753523
	2055	0.031257			3207	0.075378
	5	0.0312635			4305	0.0753835
	3287	0.031277			1109	0.0753967
	3312	0.0312946			4201	0.0753998
	3465	0.0312954			3843	0.075419
	3677	0.0312979			2164	0.0754386
	6466	0.0313028			4775	0.0754404
	4395	0.0313061			3584	0.0754832
	2417	0.0313066			1409	0.075518
	6324	0.0313286			3377	0.0755251
	1395	0.0313319			3902	0.0755255
	547	0.0313428			3854	0.0755303
	6499	0.0313429			4728	0.0755398
	1738	0.0313473			4867	0.0755689
	1572	0.0313489			1399	0.0756539
	2285	0.0313499			1054	0.0756553
	1283	0.0313672			64	0.0756908
	4125	0.0313754			5411	0.0757255
	2494	0.031381			6027	0.0757832
	3844	0.031382			1853	0.0758013
	2826	0.0313953			1901	0.0758046
	3401	0.0313978			1501	0.0758094
	6454	0.0313989			2595	0.0758837
	3331	0.0314061			6047	0.0758924
	6313	0.0314073			4365	0.0758991
	5911	0.0314127			2967	0.0759057
	6290	0.0314177			2568	0.0759596
	2213	0.0314289			615	0.075968
	894	0.0314336			3916	0.07601
	964	0.031437			1622	0.0760165
	2695	0.0314396			1524	0.0760216
	6827	0.0314478			3920	0.0760377
	6534	0.0314562			4974	0.0760933
	5878	0.0314622			5064	0.0761188
	3628	0.0314772			45	0.0761675
	2085	0.0314775			5595	0.076177
	3202	0.0314801			4277	0.0762042
	6157	0.0314859			502	0.0762288
	7213	0.0314984			2961	0.0763048
	1997	0.0314986			4327	0.0763091
	505	0.0315017			3591	0.0763249
	1624	0.0315113			2360	0.0763318
	1540	0.0315158			284	0.076345
	4781	0.0315219			3942	0.0763549
	4292	0.0315247			3535	0.0763973
	6615	0.0315283			2947	0.0764045
	3323	0.0315343			3613	0.076415
	5754	0.0315655			3202	0.0764175
	5748	0.0315735			689	0.0764197
	2328	0.0315801			4937	0.0764386
	830	0.0315804			1773	0.0764428
	4876	0.0315856			584	0.0764457
	2352	0.0315895			4385	0.0764733
	1596	0.0315941			785	0.0765136
	7184	0.0316003			917	0.0765212
	6998	0.0316062			5714	0.0765377
	3985	0.0316122			5533	0.076546
	6630	0.0316276			60	0.0765562
	1418	0.0316493			782	0.0766275
	4732	0.0316658			5589	0.0766318
	5001	0.0316665			52	0.0766333
	4799	0.0316685			2928	0.0766364
	6192	0.0316739			5019	0.0766422
	7151	0.0316742			4101	0.0766443
	2317	0.0316812			3702	0.0767018
	1635	0.0316825			1144	0.0767715
	2383	0.0316957			6200	0.0767939
	4016	0.0316963			5631	0.0768111
	5315	0.0317131			3621	0.0768206
	2956	0.0317473			2265	0.0768518
	2178	0.0317551			4219	0.0768983
	2862	0.0317646			2353	0.0768994
	5566	0.031766			6117	0.0769024
	1101	0.0317741			5158	0.0769199
	6893	0.0317792			2687	0.0769481
	5550	0.0317964			2305	0.0769794
	193	0.0317987			5487	0.0769839
	3259	0.0318054			4339	0.0769886
	849	0.0318081			5599	0.0770551
	2425	0.031809			1670	0.0770762
	3849	0.0318167			3388	0.0770896
	5564	0.0318172			3882	0.0771468
	1649	0.0318187			1481	0.0771666
	5666	0.0318202			2278	0.0771684
	1281	0.0318285			1598	0.0771882
	5053	0.0318336			1921	0.0772037
	2651	0.031842			1826	0.07721
	3620	0.031846			4363	0.0772305
	1055	0.0318581			6098	0.0773062
	4421	0.0318597			5654	0.0773136
	6344	0.0318599			1680	0.0773296
	5611	0.0318694			1980	0.0773386
	2414	0.0318796			3323	0.0773696
	3987	0.0318969			4818	0.0773881
	5187	0.0318975			4064	0.0773995
	4308	0.0319167			3217	0.0774037
	6904	0.0319362			1413	0.0774428
	7129	0.0319419			2886	0.077447
	5207	0.0319548			3329	0.0774543
	7003	0.0319772			283	0.0774641
	4856	0.0319801			93	0.0774792
	1159	0.0319837			1494	0.0774867
	642	0.0319909			4998	0.0774927
	3457	0.0319923			4356	0.0775485
	3382	0.0320447			2560	0.0775762
	5344	0.0320489			5375	0.0775782
	6569	0.0320749			5626	0.0775861
	1954	0.0320778			1910	0.0776002
	1302	0.0320826			2503	0.077605
	384	0.032088			3216	0.0776111
	1917	0.0320941			4599	0.0776409
	3664	0.032098			2872	0.0776412
	810	0.0321027			4113	0.077642
	1787	0.0321085			2002	0.077676
	5767	0.032125			6076	0.0776765
	6801	0.0321294			2300	0.0776917
	4240	0.0321423			3551	0.0776929
	3694	0.0321484			661	0.0777046
	956	0.0321584			4673	0.0777121
	711	0.0321609			4428	0.0777456
	2225	0.032175			5062	0.0777686
	3724	0.0321796			2916	0.0777696
	6941	0.0322013			4875	0.0777779
	7136	0.0322024			5643	0.0778009
	2812	0.0322025			2170	0.0778013
	3386	0.0322031			1080	0.0778181
	7181	0.0322056			2308	0.0778205
	6506	0.0322254			6118	0.0778227
	6410	0.0322273			1086	0.077842
	6855	0.0322296			588	0.0778764
	1109	0.0322373			6021	0.0778783
	6697	0.0322374			2363	0.0778869
	2092	0.0322652			3556	0.0779129
	2282	0.0322682			1559	0.0779322
[truncated: 5,232 more rows]

## Sheet: Suppl. Table 1+2
CV + average calculations
			Area			Diameter			Intensity Center Ch=1 Img=1			Intensity Max Ch=1 Img=1			Intensity Mean Ch=1 Img=1			Intensity Sum Ch=1 Img=1			Volume
Hs68+hTERT			Area			Diameter X			Intensity Center			Intensity Max			Intensity Mean			Intensity Sum			Volume
1	2	3	1	2	3	1	2	3	1	2	3	1	2	3	1	2	3	1	2	3	1	2	3
FOV003_Cell1	FOV001_Cell1	FOV001_Cell1	1.23818	1.3816	0.995946	0.395182	0.420613	0.35471	128492	176369	41631.8	129930	178745	42106.7	32984.9	45145.4	14448.1	3.34011e+06	5.13295e+06	946931	0.104619	0.120859	0.0754254
FOV003_Cell2	FOV001_Cell2	FOV001_Cell2	1.1694	1.24372	1.07146	0.384936	0.398595	0.368702	80183.9	83476.8	38730.7	82089.6	84317.4	39290.8	26706.6	22666.8	12633.1	2.2995e+06	2.08226e+06	907381	0.0953157	0.103729	0.0835865
FOV003_Cell3	FOV001_Cell3	FOV001_Cell3	1.30235	1.09385	1.09936	0.404763	0.37302	0.372297	91439.3	75935.4	49228.3	92923.3	76665.8	49636.1	25763.6	22185.8	15785.6	2.62689e+06	1.78516e+06	1.23347e+06	0.112812	0.0858735	0.08776
FOV003_Cell4	FOV001_Cell4	FOV001_Cell4	1.06726	1.36386	1.19148	0.367753	0.417373	0.387116	66336.1	101261	58762	67322.2	103142	59777.6	18249.9	27184.9	19226	1.35739e+06	2.9043e+06	1.8003e+06	0.0833206	0.11886	0.098913
FOV003_Cell5	FOV001_Cell5	FOV001_Cell5	1.12328	1.35373	1.42705	0.377663	0.412979	0.4253	65043	119996	95918.1	66072.8	122831	97197	18179.5	32593.9	26776.5	1.45301e+06	3.83881e+06	3.23389e+06	0.0895605	0.119948	0.128609
FOV003_Cell6	FOV001_Cell6	FOV001_Cell6	1.00607	1.22851	1.29555	0.356428	0.396098	0.402641	55430.7	86847.7	60689.6	55778.4	88586.4	61349	16414.6	24965.4	16984.1	1.17848e+06	2.28257e+06	1.75001e+06	0.0765011	0.101609	0.112772
FOV003_Cell7	FOV001_Cell7	FOV001_Cell7	0.919485	1.44563	1.55092	0.340993	0.429011	0.442128	45311.7	152400	129101	46006.2	155019	130855	15713.7	36828.9	30914.2	959321	4.52647e+06	4.10964e+06	0.0667376	0.130471	0.147096
FOV003_Cell8	FOV001_Cell8	FOV002_Cell1	1.33825	1.3111	1.15062	0.411058	0.407456	0.381245	105035	96496.1	49059.3	106875	97905.9	50356.9	28966.5	28210.8	17324.3	2.97977e+06	2.9081e+06	1.39632e+06	0.117531	0.113796	0.0934959
FOV003_Cell9	FOV001_Cell9	FOV002_Cell2	1.35131	1.21127	1.3719	0.414421	0.391423	0.41631	96407.7	84678.3	74826.4	99541	85400.4	76803.1	29385.6	22484.4	23201.4	3.02556e+06	2.12319e+06	2.53886e+06	0.118334	0.100922	0.121664
FOV003_Cell10	FOV001_Cell10	FOV002_Cell3	1.21067	1.05584	1.1899	0.392038	0.365526	0.388317	86326.1	63868.9	51489.2	87063.3	64619.7	52539.4	23737.3	20357.4	17618.6	2.20444e+06	1.53698e+06	1.54007e+06	0.10051	0.0820124	0.0978453
FOV003_Cell11	FOV003_Cell1	FOV002_Cell4	1.26287	1.41336	1.34199	0.399432	0.424591	0.414082	122270	117978	60542.6	122905	119279	61529	31475.8	30268.8	18412.7	3.06217e+06	3.43667e+06	1.78262e+06	0.107753	0.12572	0.116102
FOV004_Cell2	FOV003_Cell2	FOV002_Cell6	1.20295	0.867756	0.914681	0.391841	0.330647	0.337485	85792.9	35203	23782.4	87272.5	35584.8	24269.7	24214	11763.6	9881.53	2.12499e+06	696632	631600	0.0986724	0.0614993	0.0674729
FOV004_Cell3	FOV003_Cell3	FOV002_Cell7	1.27601	1.13405	1.05614	0.403488	0.378147	0.364336	86570.6	90123.9	42342.8	87514.2	90943	43100.8	25608.2	24155	16329.2	2.39758e+06	1.94984e+06	1.23571e+06	0.107588	0.091555	0.0826497
FOV004_Cell4	FOV003_Cell4	FOV003_Cell1	1.32832	1.20838	1.60562	0.409494	0.388273	0.451535	94975.2	131501	130312	95788.5	134036	132412	22513	32812	32076.1	2.1774e+06	3.50825e+06	4.5194e+06	0.116405	0.102774	0.152879
FOV004_Cell6	FOV003_Cell5	FOV003_Cell2	1.38892	1.32333	1.22185	0.419994	0.408706	0.392747	109393	110445	61888.4	110246	111660	62481.5	28854.9	29071.2	18122.3	3.31177e+06	3.15842e+06	1.71409e+06	0.123584	0.115417	0.102274
FOV004_Cell7	FOV003_Cell6	FOV003_Cell3	1.4468	1.51959	1.19617	0.429659	0.439517	0.389504	150962	176877	48703.7	152317	178885	49230.7	36486.6	39515.7	14471	4.31473e+06	5.06507e+06	1.24162e+06	0.130227	0.140979	0.0985907
FOV004_Cell8	FOV003_Cell7	FOV003_Cell4	1.3302	1.1265	1.27704	0.409442	0.378412	0.403533	220874	75991.5	69575	223182	76821.6	70189.3	47105.9	21269.4	19861.5	4.91648e+06	1.71151e+06	1.97396e+06	0.117977	0.0897687	0.107923
FOV004_Cell9	FOV003_Cell8	FOV003_Cell5	1.11001	1.20817	1.26595	0.375338	0.390511	0.400015	61362	93342.6	67198.8	62242.9	94206.2	68115.3	18271.1	24748.1	18636.7	1.35338e+06	2.30199e+06	1.8445e+06	0.0880739	0.100956	0.10784
FOV004_Cell10	FOV003_Cell9	FOV003_Cell6	1.37166	1.20213	1.16078	0.417349	0.391257	0.381785	153855	95879.7	51694.6	155053	96474.6	52169.6	44632.5	26257.2	14633.1	5.01659e+06	2.35232e+06	1.22427e+06	0.120819	0.0988342	0.0956942
FOV005_Cell1	FOV003_Cell10	FOV003_Cell7	1.425	1.17131	1.35824	0.427075	0.384767	0.412509	164061	96207.2	81511.4	166446	97274.8	82237.9	39971.3	25488.6	23328.9	4.72464e+06	2.32412e+06	2.64571e+06	0.127233	0.096243	0.120881
FOV005_Cell2	FOV003_Cell11	FOV003_Cell8	1.28579	1.27756	1.16457	0.404757	0.403165	0.382248	118528	130508	63502.9	119224	131168	64106.7	28016	34310.9	18236.9	2.69571e+06	3.42181e+06	1.76104e+06	0.109189	0.108371	0.0960109
FOV005_Cell3	FOV003_Cell12	FOV003_Cell9	1.04082	1.04438	1.06763	0.364724	0.364095	0.3679	65165	58168.7	42369.4	65818.1	58503	42641.2	18188.6	18213.6	13615	1.28091e+06	1.30754e+06	1.01594e+06	0.0792241	0.0803331	0.0831676
FOV005_Cell4	FOV003_Cell13	FOV003_Cell10	1.08986	1.20201	1.06763	0.37321	0.389588	0.367399	53697.1	105255	49973.6	54375.1	106365	50320.9	16831.6	30095.2	16512.9	1.22167e+06	2.85285e+06	1.22942e+06	0.0848986	0.0999484	0.0835442
FOV005_Cell5	FOV003_Cell14	FOV003_Cell11	1.3444	1.35342	1.11706	0.412996	0.415252	0.377368	93159.6	166666	54881.6	94296.4	170215	55391.5	23914.6	45766.7	17711.6	2.46522e+06	5.10669e+06	1.38623e+06	0.117646	0.118096	0.0883865
FOV005_Cell6	FOV003_Cell15	FOV004_Cell1	1.31726	1.23151	1.11895	0.40943	0.396298	0.373823	88507.6	89348.5	43808.6	89949.7	90569.9	44507.8	23956.9	24878.1	15360.2	2.48255e+06	2.33486e+06	1.30151e+06	0.113592	0.102315	0.0907408
FOV005_Cell7	FOV004_Cell1	FOV004_Cell2	1.17202	1.35695	1.36994	0.384818	0.416907	0.413852	119373	164442	80749.6	120801	165708	82843.7	29145.6	41145.4	25901	2.4548e+06	4.45967e+06	2.97116e+06	0.0963328	0.117545	0.123559
FOV005_Cell8	FOV004_Cell2	FOV004_Cell3	1.40782	1.23666	1.20242	0.422548	0.397524	0.391161	128204	105243	45878.8	128960	105935	46700.9	30056.4	26301.9	15497.1	3.48077e+06	2.41184e+06	1.37621e+06	0.125867	0.102617	0.0989438
FOV006_Cell1	FOV004_Cell3	FOV004_Cell4	1.14995	1.26969	1.33737	0.381491	0.402209	0.409478	146080	113676	82969.8	148003	116994	83717.7	40034.8	31761.8	25746.6	3.17593e+06	3.05068e+06	2.82937e+06	0.0934107	0.107016	0.118554
FOV006_Cell4	FOV004_Cell4	FOV004_Cell5	1.30699	1.1391	1.188	0.407624	0.38004	0.389088	115716	76873.5	51216.4	116620	78165.8	52063.2	28664	23765.2	17419.1	2.85355e+06	1.98796e+06	1.44013e+06	0.112409	0.0915951	0.0970961
FOV006_Cell6	FOV004_Cell5	FOV004_Cell6	1.48851	1.04427	1.10852	0.433344	0.362942	0.375993	150747	50269	45258.7	153167	51619.5	45932.6	41313.7	15633.1	16727.2	5.75132e+06	1.13446e+06	1.23433e+06	0.138248	0.0811786	0.0873095
FOV006_Cell7	FOV004_Cell6	FOV004_Cell7	1.09376	1.24409	1.21926	0.371046	0.398398	0.392035	86770.1	100515	60178.5	88442.4	102088	60691.7	23869.8	28358.1	19778.2	1.7219e+06	2.53441e+06	1.81779e+06	0.0872058	0.103686	0.102196
FOV006_Cell11	FOV004_Cell7	FOV004_Cell8	0.831435	1.25273	1.28527	0.323833	0.398927	0.403045	30221.3	97048	79565.5	30565.1	99143.2	80142.6	11872.1	26176.9	25327.8	584164	2.53521e+06	2.62579e+06	0.0577313	0.105523	0.110542
FOV006_Cell14	FOV004_Cell8		1.13736	1.27749		0.380279	0.400902		62252.1	112393		62908.9	114237		19434.3	29469.4		1.57648e+06	3.0379e+06		0.0909081	0.110596
	FOV004_Cell9			1.19969			0.391138			98961.2			100259			28046.9			2.41304e+06			0.0982073
		MEDIAN	1.26287	1.23409	1.19383	0.399432	0.396911	0.389296	93159.6	98004.6	56821.8	94296.4	99701.2	57584.6	25763.6	26743.4	17665.1	2.46522e+06	2.47373e+06	1.62708e+06	0.107588	0.102696	0.0987519
		MEAN	1.22833	1.2351	1.21842	0.393892	0.395421	0.391553	100865	103948	62104.4	102112	105393	62959.6	26985.9	27997	19015.6	2.62331e+06	2.77102e+06	1.85185e+06	0.103341	0.10379	0.102485
		SD	0.154909	0.129969	0.151468	0.0256523	0.021619	0.0242889	40300.5	33985.2	23530.3	40671.7	34505.5	23874.8	8736.72	7570.71	5163.33	1.25924e+06	1.12057e+06	907140	0.0190753	0.0159151	0.0192768
		CV	0.126114	0.10523	0.124316	0.0651252	0.0546735	0.0620323	0.399549	0.326943	0.378883	0.398304	0.327398	0.379208	0.323752	0.270412	0.271532	0.480018	0.404391	0.489856	0.184587	0.15334	0.188094
		*100%	12.6114	10.523	12.4316	6.51252	5.46735	6.20323	39.9549	32.6943	37.8883	39.8304	32.7398	37.9208	32.3752	27.0412	27.1532	48.0018	40.4391	48.9856	18.4587	15.334	18.8094
		average CV	11.8553			6.06103			36.8458			36.8304			28.8565			45.8088			17.534
		mean(3)	1.22728			0.393622			88972.6			90154.9			24666.1			2.41539e+06			0.103205
		SD	0.00838949			0.00194815			23319.5			23608.9			4919.57			493596			0.000662857
		CV	0.00683584			0.0049493			0.262098			0.26187			0.199446			0.204354			0.00642271
		*100	0.683584			0.49493			26.2098			26.187			19.9446			20.4354			0.642271
		mean(all)	1.22745			0.393661			89395.2			90583.6			24756.9			2.42468e+06			0.103218
		SD	0.14432			0.0236942			38149.3			38618.6			8290.73			1.16746e+06			0.0179428
		CV	0.117577			0.0601894			0.426749			0.426331			0.334886			0.48149			0.173834
		*100	11.7577			6.01894			42.6749			42.6331			33.4886			48.149			17.3834
			Area			Diameter			Intensity Center Ch=1 Img=1			Intensity Max Ch=1 Img=1			Intensity Mean Ch=1 Img=1			Intensity Sum Ch=1 Img=1			Volume
Hs68			Area			Diameter X			Intensity Center			Intensity Max			Intensity Mean			Intensity Sum			Volume
1	2	3	1	2	3	1	2	3	1	2	3	1	2	3	1	2	3	1	2	3	1	2	3
FOV001_Cell1	Hs68_FOV001_Cell2	FOV001_Cell1	0.877086	0.855134	0.676194	0.32984	0.326023	0.288556	43368.2	26767.3	18129	43750.4	27026.9	18440.5	13858.6	9809.94	7946.05	894753	565101	364550	0.0634629	0.0611457	0.0434366
FOV001_Cell2	Hs68_FOV001_Cell3	FOV001_Cell2	0.88296	0.695362	0.890593	0.330847	0.294605	0.332113	51390.4	21997.9	29125.4	52806.1	22313.3	29662.9	16142.6	9279.19	10751.9	1.07935e+06	421333	695338	0.0645826	0.0447336	0.0652515
FOV001_Cell3	Hs68_FOV001_Cell4	FOV001_Cell3	0.855178	0.858781	0.6675	0.324817	0.325991	0.288475	47349.6	37349.4	18236.6	48090.9	37743.7	18399.6	15231	12305.7	8013.16	969797	773375	333420	0.0614326	0.0618137	0.0420689
FOV001_Cell4	Hs68_FOV001_Cell5	FOV001_Cell5	0.991918	0.72912	0.778886	0.35482	0.300665	0.310524	52346	23846.4	19456.7	52637.1	24174	19644.4	16610	9024.63	7752.49	1.1471e+06	442664	402650	0.0743348	0.0486441	0.0535263
FOV001_Cell5	Hs68_FOV001_Cell6	FOV001_Cell7	0.787534	0.895064	0.732209	0.314633	0.334648	0.29578	30012.6	41836.5	18181.9	30221.3	42537.5	18321	10999.7	13704.4	7299.01	545855	855046	398346	0.0533311	0.0649835	0.0507023
FOV001_Cell6	Hs68_FOV001_Cell7	FOV001_Cell8	0.693335	0.680758	0.706825	0.293664	0.290538	0.294619	25009.9	20276.8	17551.6	25249.7	20474.6	17669.8	10136.4	8528.87	7077.19	475468	379574	338120	0.044691	0.0438679	0.046719
FOV001_Cell7	Hs68_FOV001_Cell8	FOV001_Cell9	0.701331	0.65982	0.77488	0.294961	0.285829	0.310578	21556.1	18909.9	21539.6	21631.5	19117.1	21870	8451.91	7665.42	8296.26	396626	349872	445770	0.0455904	0.0417377	0.052759
FOV001_Cell8	Hs68_FOV002_Cell1	FOV001_Cell10	0.822435	0.750296	0.693911	0.31795	0.304682	0.294597	44112.1	20708.5	19461.9	44387.2	20965.7	19646.4	13995.6	8684.37	8128.85	922349	431132	350177	0.0588765	0.0505756	0.044349
FOV002_Cell1	Hs68_FOV002_Cell2	FOV002_Cell1	0.768151	0.750486	0.746891	0.309213	0.305516	0.303299	35536.4	25968.4	17256.5	35966.8	26696.9	17497.1	12185.5	11007.5	7592.4	644653	544848	381519	0.052151	0.0503828	0.0504468
FOV002_Cell2	Hs68_FOV002_Cell3	FOV002_Cell3	0.965116	0.774361	0.862845	0.347176	0.31109	0.327537	41575.2	23763	27757.3	42549	24211.4	28079.4	13256.7	9675.84	10030.8	914010	485144	627342	0.0733634	0.0522771	0.0619299
FOV002_Cell3	Hs68_FOV002_Cell4	FOV002_Cell4	0.878232	0.881269	0.809329	0.33075	0.331744	0.318044	37530.2	34437.5	22202.9	38103.9	34801.9	22524.8	13263.5	12151.1	8437.95	831864	748959	453240	0.0636069	0.0636552	0.0561452
FOV002_Cell4	Hs68_FOV002_Cell5	FOV002_Cell7	0.726745	0.899142	0.751252	0.30025	0.335783	0.305481	33073.3	35832.5	18590.3	33383.1	36172.1	18693.8	11382.8	12198.4	7977.85	557935	738407	394678	0.0478909	0.065205	0.0505501
FOV002_Cell5	Hs68_FOV002_Cell6	FOV002_Cell8	0.905436	0.862792	0.623301	0.335371	0.327333	0.278132	52140.1	26584.2	13635.2	52470	26961.9	13805.5	14482.2	10271.7	6552.32	1.02744e+06	610468	262313	0.0666452	0.06209	0.038324
FOV002_Cell6	Hs68_FOV002_Cell7	FOV002_Cell9	0.954827	0.66897	0.846452	0.34211	0.288071	0.324168	45676.6	20694.9	24229.7	46321.2	20937	24468.3	13918.9	8344.05	9739.8	993708	358395	561859	0.073745	0.0425208	0.0602471
FOV002_Cell7	Hs68_FOV002_Cell8	FOV004_Cell1	0.749357	0.794168	0.87129	0.30557	0.315554	0.329104	30155.2	27861.4	21089.5	30529.5	28135	21469.6	10805.2	11118.9	7805.91	556728	573190	480787	0.0501734	0.0541533	0.0630285
FOV002_Cell8	Hs68_FOV003_Cell1	FOV004_Cell2	0.708651	0.889824	0.919364	0.297804	0.334455	0.338294	26028.8	38733.2	23582.4	26118.4	39283.4	23918.3	9861.64	13280.7	8396.8	448183	846861	558075	0.0457527	0.0641221	0.0681696
FOV002_Cell9	Hs68_FOV003_Cell2	FOV004_Cell3	0.709585	0.764796	0.757943	0.297941	0.308494	0.305293	24656	24147.6	18183.7	24741.4	24332	18359.3	9790.76	8746.86	7271.64	448793	431826	363859	0.0459491	0.0516862	0.0515832
FOV002_Cell10	Hs68_FOV003_Cell3	FOV004_Cell4	0.758735	0.836413	0.790036	0.308859	0.323106	0.311451	23340.2	31153.4	21978.4	23646.5	31524.4	22267.9	9575.87	11312.3	8551.77	468824	642634	463643	0.050399	0.0587441	0.0554768
FOV003_Cell1	Hs68_FOV003_Cell4	FOV004_Cell5	0.854519	0.694508	0.750101	0.325916	0.292718	0.305028	50804.7	19150.8	20200.8	51830.6	19330	20423.9	16847.2	7882.06	8244.02	1.05465e+06	360553	399184	0.0611874	0.0450264	0.0504362
FOV003_Cell2	Hs68_FOV003_Cell5	FOV004_Cell6	0.717799	0.725308	0.749306	0.297942	0.300377	0.305073	30892.4	21437.1	19064.1	31154	21752.2	19322.4	11266.3	8480.45	8029.31	547785	392005	393832	0.0471599	0.0478137	0.0504075
FOV003_Cell3	Hs68_FOV003_Cell6	FOV004_Cell8	0.809519	0.836764	0.676474	0.318217	0.323469	0.29109	42065.8	35503.8	17015.5	42629.1	36057.9	17350	14193	13027.5	7441.92	754012	806691	313538	0.0559904	0.0590877	0.0426141
FOV003_Cell4	Hs68_FOV003_Cell7	FOV004_Cell9	0.766935	0.704983	0.989211	0.309932	0.297427	0.352613	41829.1	18698.2	27657.5	42139.7	19078.5	28013.7	13435.7	8343.06	9995.12	678231	378996	688190	0.0514527	0.0453799	0.074935
FOV003_Cell6	Hs68_FOV003_Cell8	FOV004_Cell10	0.674063	0.733423	0.689613	0.29094	0.301271	0.293799	24490	22574.9	15143.7	24650.7	22882.2	15331.9	9505.31	8985.47	6757.13	389712	433618	279828	0.0426947	0.0487209	0.0439356
FOV003_Cell7	Hs68_FOV004_Cell1	FOV004_Cell11	0.727668	0.713333	0.628129	0.303751	0.295487	0.278085	32228.2	20443.9	15639.9	32476.2	20600.3	15822.6	11367.7	7845.31	6921.8	523917	382642	280901	0.047136	0.0472726	0.0389862
FOV003_Cell8	Hs68_FOV004_Cell2	FOV004_Cell12	0.870173	0.645276	0.625814	0.331152	0.283225	0.279925	49372.8	16100.9	14707.4	49811.3	16309.9	14894.3	16014.1	6904.27	7061.74	982937	281570	258063	0.0622192	0.0400611	0.0379048
FOV003_Cell9	Hs68_FOV004_Cell3	FOV005_Cell1	0.831687	0.695027	0.892241	0.323458	0.292265	0.334218	40612.5	22030.6	31426.3	41162.7	22251.5	31826.5	13730.4	8239.92	11207.8	787848	375900	721878	0.0577427	0.0452707	0.0646471
FOV003_Cell11	Hs68_FOV004_Cell4	FOV005_Cell2	0.760119	0.660498	0.787069	0.309164	0.286672	0.30993	26139	21244.8	24126.8	26438.3	21432	24515.7	10257.4	8398.88	9643.25	501427	337681	540104	0.0505564	0.0413659	0.0551103
FOV004_Cell1	Hs68_FOV004_Cell6	FOV005_Cell3	0.773549	0.838379	0.718761	0.31082	0.323954	0.296911	27085.9	32983.5	21580.1	27421.1	33606.1	22122.8	10085.3	11718.1	8690.26	520387	665368	416882	0.052303	0.0587197	0.0477243
FOV004_Cell2	Hs68_FOV004_Cell7	FOV005_Cell4	0.766673	0.785032	0.6787	0.31092	0.312482	0.290341	37172.3	26089.1	19817.5	37471.3	26380.8	20061.8	12676.4	9648.9	8043.01	635800	514486	345987	0.0510394	0.0535826	0.0433541
FOV004_Cell3	Hs68_FOV004_Cell8	FOV005_Cell5	0.776917	0.843077	0.694239	0.310859	0.324843	0.294696	28477	29202.3	19611.7	28695.3	29614.5	19993.2	10612.8	10687.1	8020.19	568251	600843	354724	0.0527912	0.0593888	0.0445032
FOV004_Cell5	Hs68_FOV004_Cell9	FOV005_Cell6	0.831626	0.757191	0.721976	0.32242	0.30666	0.298962	31025.7	29054.3	19285.8	31253	29454	19664.8	11297.7	10765.8	7825.83	631538	564434	374137	0.0582002	0.0509401	0.047775
FOV004_Cell7	Hs68_FOV004_Cell10	FOV005_Cell7	0.670755	1.0022	0.731488	0.289305	0.35472	0.300325	23725.6	41969.6	19339.4	23938.3	42416.4	19697.7	9441.46	14270.9	8295.7	403455	1.06659e+06	415817	0.0423559	0.0765279	0.0489396
FOV004_Cell8	Hs68_FOV004_Cell11	FOV005_Cell9	0.697956	0.727247	0.726339	0.295778	0.302103	0.300443	23269.4	21419.8	20296.7	23480.7	21664	20490.7	9149.54	8782.58	7976.96	383440	398696	398185	0.04449	0.0474856	0.0478581
		MEDIAN	0.773549	0.757191	0.746891	0.310859	0.30666	0.303299	33073.3	24147.6	19461.9	33383.1	24332	19697.7	11382.8	9648.9	8020.19	631538	485144	398185	0.052303	0.0509401	0.0504362
		MEAN	0.795957	0.776024	0.756338	0.314762	0.310358	0.305681	35577.2	26629.5	20457.6	35974.4	26976.9	20735.5	12237.2	10033	8235.64	687480	538149	425968	0.0549484	0.0529994	0.0513286
		SD	0.0865228	0.0875379	0.0889469	0.0168345	0.0179077	0.0180367	9947.06	7138.02	4107.07	10139.3	7239.69	4176.65	2388.58	1952.87	1109.83	237092	188153	123078	0.00914195	0.00879351	0.00903081
		CV	0.108703	0.112803	0.117602	0.0534834	0.0577003	0.0590049	0.279591	0.26805	0.20076	0.281848	0.268366	0.201425	0.195189	0.194644	0.134759	0.344872	0.34963	0.288937	0.166373	0.165917	0.175941
		*100%	10.8703	11.2803	11.7602	5.34834	5.77003	5.90049	27.9591	26.805	20.076	28.1848	26.8366	20.1425	19.5189	19.4644	13.4759	34.4872	34.963	28.8937	16.6373	16.5917	17.5941
		average CV	11.3036			5.67295			24.9467			25.0546			17.4864			32.7813			16.941
		mean(3)	0.776106			0.310267			27554.8			27895.6			10168.6			550532			0.0530922
		SD	0.0198094			0.00454111			7602.13			7660.91			2004.24			131195			0.00181166
		CV	0.025524			0.0146361			0.275892			0.274628			0.1971			0.238306			0.034123
		*100	2.5524			1.46361			27.5892			27.4628			19.71			23.8306			3.4123
		mean(3)	0.776106			0.310267			27554.8			27895.6			10168.6			550532			0.0530922
		SD	0.0882852			0.0178148			9663.06			9793.13			2493.14			215530			0.00902108
		CV	0.113754			0.0574178			0.350686			0.351064			0.24518			0.391493			0.169914
		*100	11.3754			5.74178			35.0686			35.1064			24.518			39.1493			16.9914

## Sheet: Suppl. Table 5
Telo vs DAPI_Run1
Hs68	Telo Volume	DAPI Volume	% nucleus is telo		Hs68+wt	Telo Volume	DAPI Volume	% nucleus is telo
FOV001_Cell1	4.88664	806.941	0.605576		FOV003_Cell1	4.70786	473.698	0.993853
FOV001_Cell2	4.4562	616.734	0.722547		FOV003_Cell2	6.29083	668.415	0.941157
FOV001_Cell3	5.2832	557.965	0.94687		FOV003_Cell3	7.67124	531.18	1.44419
FOV001_Cell4	5.27777	797.762	0.661572		FOV003_Cell4	6.0824	517.925	1.17438
FOV001_Cell5	3.2532	390.875	0.832286		FOV003_Cell5	6.17968	465.16	1.32851
FOV001_Cell6	2.72615	565.748	0.481867		FOV003_Cell6	5.35508	828.91	0.646039
FOV001_Cell7	3.00897	583.888	0.515333		FOV003_Cell7	5.07206	841.455	0.602772
FOV001_Cell8	4.23911	589.94	0.718566		FOV003_Cell8	6.46423	587.275	1.10072
FOV002_Cell1	3.70272	522.487	0.708673		FOV003_Cell9	6.50836	545.32	1.19349
FOV002_Cell2	6.23589	708.083	0.880672		FOV003_Cell10	6.53315	643.259	1.01563
FOV002_Cell3	5.34298	531.895	1.00452		FOV003_Cell11	6.89622	726.123	0.949731
FOV002_Cell4	3.49603	506.394	0.690378		FOV004_Cell2	7.00574	539.856	1.2977
FOV002_Cell5	4.73181	703.637	0.672478		FOV004_Cell3	7.63874	538.8	1.41773
FOV002_Cell6	5.45713	688.52	0.792589		FOV004_Cell4	9.19601	438.438	2.09745
FOV002_Cell7	3.86335	866.577	0.445818		FOV004_Cell6	6.92069	709.796	0.975026
FOV002_Cell8	3.43145	660.076	0.519857		FOV004_Cell7	8.33452	825.277	1.00991
FOV002_Cell9	3.44618	556	0.619817		FOV004_Cell8	6.13478	684.68	0.896007
FOV002_Cell10	3.32633	593.934	0.560051		FOV004_Cell9	7.22206	513.875	1.40541
FOV003_Cell1	4.95618	960.494	0.516003		FOV004_Cell10	6.64506	765.609	0.867945
FOV003_Cell2	2.87675	682.778	0.421331		FOV005_Cell1	8.14293	799.9	1.01799
FOV003_Cell3	4.03131	642.547	0.627395		FOV005_Cell2	7.97079	534.055	1.4925
FOV003_Cell4	3.19007	479.638	0.665098		FOV005_Cell3	5.78336	587.386	0.984593
FOV003_Cell6	3.07402	512.078	0.600303		FOV005_Cell4	6.62209	582.745	1.13636
FOV003_Cell7	3.29952	589.511	0.559704		FOV005_Cell5	8.35287	463.03	1.80396
FOV003_Cell8	4.97754	938.714	0.530251		FOV005_Cell6	7.04273	647.233	1.08813
FOV003_Cell9	4.61941	930.916	0.496222		FOV005_Cell7	6.74329	509.246	1.32417
FOV003_Cell11	3.23561	484.797	0.667416		FOV005_Cell8	8.05552	739.288	1.08963
FOV004_Cell1	3.76581	646.554	0.582444		FOV006_Cell1	5.88487	572.896	1.02721
FOV004_Cell2	3.77691	679.968	0.555455		FOV006_Cell4	7.7562	543.281	1.42766
FOV004_Cell3	3.37863	486.799	0.694051		FOV006_Cell6	8.29488	675.053	1.22878
FOV004_Cell5	4.24861	606.158	0.700908		FOV006_Cell7	6.62764	454.167	1.4593
FOV004_Cell7	3.21905	731.351	0.440151		FOV006_Cell11	4.32985	654.829	0.661218
FOV004_Cell8	3.20328	535.812	0.597836		FOV006_Cell14	6.09084	502.922	1.21109
										Ratio wt/Hs68
Average	4.00054	641.078	0.637395			6.80474	609.427	1.16092		1.82135
SV	0.892755	139.383	0.138358			1.10175	117.286	0.307192
Percentage	22.3159	21.742	21.7068			16.1908	19.2453	26.4612
